# Supplementary material for: A species-level trait dataset of bats in Europe and beyond
Source: Sci Data. 2023 May 3;10:253. doi: 10.1038/s41597-023-02157-4 (PMC10156679; doi:10.1038/s41597-023-02157-4)
Supplement: Supplementary file 2 — A species-level trait dataset of bats in Europe and beyond -- Supplementary Material [file 41597_2023_2157_MOESM2_ESM.xlsx]

## Sheet: Morphological_Data_France
ORIGINE	REGION	DEPARTEMENT	DEPARTEMENT2	LONG	LAT	ALTITUDE	DATE	HOUR	TAXON	SEX	AGE	FA	D3	D5	BODYMASS
GMB1	BRETAGNE	COTES-D'ARMOR	22	2°51'51" W	48°26'28"	NA	2009-07-13	NA	Barbastella barbastellus	Female	Adult	39	65	54	9
GMB2	BRETAGNE	COTES-D'ARMOR	22	2°51'51" W	48°26'28"	NA	2013-09-08	NA	Barbastella barbastellus	Male	Adult	37	65	50	8
GMN	HAUTE-NORMANDIE	SEINE-MARITIME	76	1°01'35" E	49°39'18"	NA	2000-06-03	23:08:00	Barbastella barbastellus	Male	Adult	38	65	51	8
GMN	BASSE-NORMANDIE	MANCHE	50	1°19'39" W	49°04'46"	NA	2011-08-13	01:29:00	Barbastella barbastellus	Male	Adult	38	65	53	7
GCPC	POITOU-CHARENTES	CHARENTE-MARITIME	17	0°40'28"W	45°46'51"	NA	2013-07-16	00:15:00	Barbastella barbastellus	Male	Adult	37	66	51	7
GCPC	POITOU-CHARENTES	DEUX-SEVRES	79	0°19'02" W	46°33'20"	NA	2014-07-27	22:30:00	Barbastella barbastellus	Male	Adult	37	66	52	NA
GMB1	BRETAGNE	COTES-D'ARMOR	22	2°51'51" W	48°26'28"	NA	2011-08-23	NA	Barbastella barbastellus	Male	NA	38	66	50	8
GMN	HAUTE-NORMANDIE	SEINE-MARITIME	76	1°01'35" E	49°39'18"	NA	2003-09-13	20:54:00	Barbastella barbastellus	Male	Adult	36	66	51	7
LPO_RA	RHONE-ALPES	RHONE	69	4°38'29" E	45°52'13"	419	1999-09-23	NA	Barbastella barbastellus	Male	Adult	38	66	NA	NA
Alice Cheron	PAYS DE LA LOIRE	SARTHE	72	0°13'20" E	47°59'40"	NA	2016-07-10	23:44:00	Barbastella barbastellus	Male	Adult	38	67	52	7
GCPC	POITOU-CHARENTES	CHARENTE-MARITIME	17	0°40'28"W	45°46'51"	NA	2016-09-28	22:30:00	Barbastella barbastellus	Male	Adult	37	67	51	7
GMB2	PAYS DE LA LOIRE	LOIRE-ATLANTIQUE	44	1°40'56" W	47°21'41"	NA	2013-07-09	NA	Barbastella barbastellus	Male	Adult	38	67	53	8
GMN	BASSE-NORMANDIE	MANCHE	50	1°19'39" W	49°04'46"	NA	2007-07-19	23:45:00	Barbastella barbastellus	Male	Adult	37	67	51	8
Alice Cheron	PAYS DE LA LOIRE	SARTHE	72	0°13'20" E	47°59'40"	NA	2015-09-17	22:10:00	Barbastella barbastellus	Male	Adult	38	68	53	8
CMNF	NORD-PAS-DE-CALAIS	PAS-DE-CALAIS	62	2°17'19" E	50°29'37"	NA	2008-09-25	22:50:00	Barbastella barbastellus	Male	NA	39	68	52	8
CMNF	NORD-PAS-DE-CALAIS	PAS-DE-CALAIS	62	2°17'19" E	50°29'37"	NA	2013-06-16	23:55:00	Barbastella barbastellus	Male	Adult	38	68	NA	NA
GMB1	BRETAGNE	COTES-D'ARMOR	22	2°51'51" W	48°26'28"	NA	2011-09-28	NA	Barbastella barbastellus	Male	NA	39	68	52	8
GMN	BASSE-NORMANDIE	ORNE	61	0°07'44" E	48°37'25"	NA	2004-09-11	01:30:00	Barbastella barbastellus	Male	Adult	38	68	52	8
JEAN-BAPTISTE James	HAUTE-NORMANDIE	EURE	27	0°59'46" E	49°06'49"	NA	2005-09-29	22:35:00	Barbastella barbastellus	Male	NA	39	68	53	8
LPO_RA	RHONE-ALPES	RHONE	69	4°38'29" E	45°52'13"	419	2006-08-25	NA	Barbastella barbastellus	Male	NA	39	68	NA	7
GCPC	POITOU-CHARENTES	CHARENTE-MARITIME	17	0°40'28"W	45°46'51"	NA	2013-06-06	01:00:00	Barbastella barbastellus	Male	Adult	39	69	52	8
GCPC	POITOU-CHARENTES	DEUX-SEVRES	79	0°19'02" W	46°33'20"	NA	2015-08-05	23:30:00	Barbastella barbastellus	Male	Adult	38	69	53	8
GCPC	POITOU-CHARENTES	VIENNE	86	0°27'37" E	46°33'50"	NA	2016-09-01	22:07:00	Barbastella barbastellus	Male	Adult	39	69	53	8
GCPC	POITOU-CHARENTES	CHARENTE-MARITIME	17	0°40'28"W	45°46'51"	NA	2016-10-04	00:30:00	Barbastella barbastellus	Male	Adult	38	69	54	7
GMB1	BRETAGNE	COTES-D'ARMOR	22	2°51'51" W	48°26'28"	NA	2010-06-01	NA	Barbastella barbastellus	Male	NA	38	69	55	8
GMB1	BRETAGNE	COTES-D'ARMOR	22	2°51'51" W	48°26'28"	NA	2011-09-28	NA	Barbastella barbastellus	Male	NA	39	69	53	8
GMN	BASSE-NORMANDIE	CALVADOS	14	0°21'49"W	49°05'59"	NA	2012-07-19	20:35:00	Barbastella barbastellus	Female	Adult	38	69	54	9
JEAN-BAPTISTE James	BASSE-NORMANDIE	MANCHE	50	1°19'39" W	49°04'46"	NA	2000-08-27	00:15:00	Barbastella barbastellus	Male	Adult	39	69	54	8
JEAN-BAPTISTE James	BASSE-NORMANDIE	ORNE	61	0°07'44" E	48°37'25"	NA	2002-09-02	23:15:00	Barbastella barbastellus	Male	Adult	39	69	53	8
Alice Cheron	PAYS DE LA LOIRE	SARTHE	72	0°13'20" E	47°59'40"	NA	2015-07-04	00:35:00	Barbastella barbastellus	Male	Adult	37	70	54	8
Alice Cheron	PAYS DE LA LOIRE	SARTHE	72	0°13'20" E	47°59'40"	NA	2015-09-17	21:13:00	Barbastella barbastellus	Male	Adult	39	70	NA	NA
CPEPESCL	LORRAINE	VOSGES	88	6°22'50" E	48°11'48"	420	2010-09-14	NA	Barbastella barbastellus	Female	Adult	38	70	55	8
GCPC	POITOU-CHARENTES	DEUX-SEVRES	79	0°19'02" W	46°33'20"	NA	2013-06-12	23:10:00	Barbastella barbastellus	Male	Adult	39	70	56	9
GCPC	POITOU-CHARENTES	CHARENTE	16	0°12'06" E	45°43'05"	NA	2013-07-04	23:20:00	Barbastella barbastellus	Female	Adult	40	70	55	9
GCPC	POITOU-CHARENTES	DEUX-SEVRES	79	0°19'02" W	46°33'20"	NA	2014-06-19	23:40:00	Barbastella barbastellus	Male	Adult	39	70	50	NA
GCPC	POITOU-CHARENTES	DEUX-SEVRES	79	0°19'02" W	46°33'20"	NA	2014-07-15	00:15:00	Barbastella barbastellus	Female	Adult	40	70	56	9
GCPC	POITOU-CHARENTES	VIENNE	86	0°27'37" E	46°33'50"	NA	2015-08-20	22:50:00	Barbastella barbastellus	Male	Adult	39	70	52	9
GCPC	POITOU-CHARENTES	CHARENTE-MARITIME	17	0°40'28"W	45°46'51"	NA	2016-08-04	01:34:00	Barbastella barbastellus	Male	Adult	NA	70	56	8
GCPC	POITOU-CHARENTES	CHARENTE	16	0°12'06" E	45°43'05"	NA	2016-09-29	21:15:00	Barbastella barbastellus	Male	Adult	39	70	53	7
GMB1	BRETAGNE	COTES-D'ARMOR	22	2°51'51" W	48°26'28"	NA	2011-08-07	NA	Barbastella barbastellus	Male	NA	38	70	54	9
GMB1	BRETAGNE	MORBIHAN	56	2°48'36" W	47°50'47"	NA	2011-08-19	NA	Barbastella barbastellus	Male	NA	38	70	54	8
GMB1	BRETAGNE	COTES-D'ARMOR	22	2°51'51" W	48°26'28"	NA	2012-05-23	NA	Barbastella barbastellus	Male	Adult	38	70	53	7
GMB2	BRETAGNE	COTES-D'ARMOR	22	2°51'51" W	48°26'28"	NA	2013-09-08	NA	Barbastella barbastellus	Male	Adult	39	70	52	8
GMN	BOURGOGNE	YONNE	89	3°33'52" E	47°50'23"	NA	2004-09-05	NA	Barbastella barbastellus	Female	Adult	38	70	54	9
GMN	BOURGOGNE	YONNE	89	3°33'52" E	47°50'23"	NA	2008-05-23	21:00:00	Barbastella barbastellus	Female	Adult	39	70	53	8
GMN	BOURGOGNE	COTE-D'OR	21	4°46'20" E	47°25'29"	NA	2010-07-06	22:10:00	Barbastella barbastellus	Male	Adult	39	70	53	8
GMN	BASSE-NORMANDIE	MANCHE	50	1°19'39" W	49°04'46"	NA	2011-06-29	01:05:00	Barbastella barbastellus	Female	Adult	40	70	54	10
GMN	BASSE-NORMANDIE	CALVADOS	14	0°21'49"W	49°05'59"	NA	2012-07-19	21:25:00	Barbastella barbastellus	Female	Adult	39	70	NA	NA
JEAN-BAPTISTE James	BASSE-NORMANDIE	MANCHE	50	1°19'39" W	49°04'46"	NA	2000-08-25	21:20:00	Barbastella barbastellus	Male	Adult	38	70	53	8
ONFtot	BRETAGNE	COTES-D'ARMOR	22	2°51'51" W	48°26'28"	NA	2012-05-23	22:20:00	Barbastella barbastellus	Male	Adult	38	70	53	7
COLOMBO_Raphael	PROVENCE-ALPES-COTE D'AZUR	ALPES-MARITIMES	6	7°06'59" E	43°56'15"	NA	2014-07-09	21:50:00	Barbastella barbastellus	Male	Adult	39	71	55	7
GCPC	POITOU-CHARENTES	CHARENTE	16	0°12'06" E	45°43'05"	NA	2013-07-03	22:25:00	Barbastella barbastellus	Male	Adult	40	71	56	8
GCPC	POITOU-CHARENTES	DEUX-SEVRES	79	0°19'02" W	46°33'20"	NA	2014-06-23	00:00:00	Barbastella barbastellus	Female	Adult	40	71	56	9
GCPC	POITOU-CHARENTES	CHARENTE-MARITIME	17	0°40'28"W	45°46'51"	NA	2016-09-28	22:48:00	Barbastella barbastellus	Male	Adult	39	71	52	8
GCPC	POITOU-CHARENTES	CHARENTE-MARITIME	17	0°40'28"W	45°46'51"	NA	2016-10-04	00:28:00	Barbastella barbastellus	Male	Adult	39	71	54	8
GCPC	POITOU-CHARENTES	CHARENTE-MARITIME	17	0°40'28"W	45°46'51"	NA	2016-10-05	01:12:00	Barbastella barbastellus	Male	Adult	38	71	53	7
GMB1	BRETAGNE	COTES-D'ARMOR	22	2°51'51" W	48°26'28"	NA	2010-06-13	NA	Barbastella barbastellus	Male	NA	40	71	54	8
GMB1	BRETAGNE	FINISTERE	29	4°03'32" W	48°15'40"	NA	2011-06-22	NA	Barbastella barbastellus	Female	Adult	39	71	54	NA
GMB1	BRETAGNE	COTES-D'ARMOR	22	2°51'51" W	48°26'28"	NA	2011-09-23	NA	Barbastella barbastellus	Male	NA	39	71	54	8
GMB1	BRETAGNE	COTES-D'ARMOR	22	2°51'51" W	48°26'28"	NA	2012-05-17	NA	Barbastella barbastellus	Male	Adult	38	71	54	7
GMB2	BRETAGNE	COTES-D'ARMOR	22	2°51'51" W	48°26'28"	NA	2013-08-29	NA	Barbastella barbastellus	Female	Adult	41	71	54	9
GMB2	PAYS DE LA LOIRE	LOIRE-ATLANTIQUE	44	1°40'56" W	47°21'41"	NA	2014-07-23	NA	Barbastella barbastellus	Female	Adult	39	71	58	8
GMB2	BRETAGNE	COTES-D'ARMOR	22	2°51'51" W	48°26'28"	NA	2015-06-20	NA	Barbastella barbastellus	Female	Adult	40	71	57	10
GMN	HAUTE-NORMANDIE	SEINE-MARITIME	76	1°01'35" E	49°39'18"	NA	2003-09-13	19:22:00	Barbastella barbastellus	Female	Adult	38	71	54	8
GMN	BASSE-NORMANDIE	MANCHE	50	1°19'39" W	49°04'46"	NA	2011-08-08	NA	Barbastella barbastellus	Female	Adult	39	71	56	9
GMN	BASSE-NORMANDIE	MANCHE	50	1°19'39" W	49°04'46"	NA	2011-08-14	NA	Barbastella barbastellus	Female	Adult	39	71	57	9
LPO_RA	RHONE-ALPES	SAVOIE	73	6°26'37" E	45°28'39"	250	2009-09-18	21:15:00	Barbastella barbastellus	Male	NA	39	71	55	7
LPO_RA	RHONE-ALPES	SAVOIE	73	6°26'37" E	45°28'39"	1130	2010-09-15	21:35:00	Barbastella barbastellus	Male	Adult	38	71	52	8
LPO_RA	RHONE-ALPES	SAVOIE	73	6°26'37" E	45°28'39"	1130	2010-09-15	22:20:00	Barbastella barbastellus	Male	Adult	39	71	54	NA
ONFtot	PAYS DE LA LOIRE	VENDEE	85	1°17'52" W	46°40'29"	NA	2009-08-16	NA	Barbastella barbastellus	Male	Adult	39	71	55	8
ONFtot	AQUITAINE	DORDOGNE	24	0°44'29" E	45°06'15"	NA	2014-09-12	21:50:00	Barbastella barbastellus	Male	Adult	38	71	56	7
COLOMBO_Raphael	PROVENCE-ALPES-COTE D'AZUR	ALPES-MARITIMES	6	7°06'59" E	43°56'15"	NA	2014-07-09	21:55:00	Barbastella barbastellus	Male	Adult	39	72	54	7
CPEPESCL	LORRAINE	VOSGES	88	6°22'50" E	48°11'48"	420	2010-09-14	NA	Barbastella barbastellus	Male	Adult	40	72	54	9
GCPC	POITOU-CHARENTES	DEUX-SEVRES	79	0°19'02" W	46°33'20"	NA	2013-07-31	22:15:00	Barbastella barbastellus	Female	Adult	41	72	56	8
GCPC	POITOU-CHARENTES	DEUX-SEVRES	79	0°19'02" W	46°33'20"	NA	2014-06-19	02:35:00	Barbastella barbastellus	Female	Adult	39	72	53	10
GCPC	POITOU-CHARENTES	DEUX-SEVRES	79	0°19'02" W	46°33'20"	NA	2014-07-15	23:30:00	Barbastella barbastellus	Male	Adult	39	72	55	9
GCPC	POITOU-CHARENTES	DEUX-SEVRES	79	0°19'02" W	46°33'20"	NA	2014-07-15	22:30:00	Barbastella barbastellus	Female	Adult	40	72	55	9
GCPC	POITOU-CHARENTES	CHARENTE	16	0°12'06" E	45°43'05"	NA	2016-07-19	00:10:00	Barbastella barbastellus	Male	Adult	39	72	54	8
GCPC	POITOU-CHARENTES	CHARENTE-MARITIME	17	0°40'28"W	45°46'51"	NA	2016-09-29	22:06:00	Barbastella barbastellus	Male	Adult	40	72	56	7
GCPC	POITOU-CHARENTES	CHARENTE-MARITIME	17	0°40'28"W	45°46'51"	NA	2016-10-06	00:17:00	Barbastella barbastellus	Male	Adult	38	72	55	9
GMB1	BRETAGNE	FINISTERE	29	4°03'32" W	48°15'40"	NA	2006-07-18	NA	Barbastella barbastellus	Female	Adult	40	72	55	10
GMB1	BRETAGNE	COTES-D'ARMOR	22	2°51'51" W	48°26'28"	NA	2011-08-05	NA	Barbastella barbastellus	Female	Adult	40	72	55	8
GMB1	BRETAGNE	COTES-D'ARMOR	22	2°51'51" W	48°26'28"	NA	2011-08-23	NA	Barbastella barbastellus	Female	NA	41	72	55	9
GMB1	PAYS DE LA LOIRE	LOIRE-ATLANTIQUE	44	1°40'56" W	47°21'41"	NA	2012-09-10	NA	Barbastella barbastellus	Male	NA	39	72	58	8
GMN	BASSE-NORMANDIE	ORNE	61	0°07'44" E	48°37'25"	NA	2012-05-16	20:45:00	Barbastella barbastellus	Female	Adult	39	72	56	7
LPO_RA	RHONE-ALPES	SAVOIE	73	6°26'37" E	45°28'39"	1130	2010-09-15	20:50:00	Barbastella barbastellus	Male	Adult	39	72	55	8
LPO_RA	RHONE-ALPES	SAVOIE	73	6°26'37" E	45°28'39"	1130	2010-09-15	22:20:00	Barbastella barbastellus	Female	Adult	41	72	56	NA
ONFtot	BASSE-NORMANDIE	ORNE	61	0°07'44" E	48°37'25"	NA	2014-05-27	22:40:00	Barbastella barbastellus	Male	Adult	39	72	NA	8
Alice Cheron	PAYS DE LA LOIRE	SARTHE	72	0°13'20" E	47°59'40"	NA	2015-07-04	22:52:00	Barbastella barbastellus	Female	Adult	41	73	57	9
CMNF	NORD-PAS-DE-CALAIS	PAS-DE-CALAIS	62	2°17'19" E	50°29'37"	NA	2012-09-20	21:55:00	Barbastella barbastellus	Male	NA	39	73	55	8
CMNF	NORD-PAS-DE-CALAIS	PAS-DE-CALAIS	62	2°17'19" E	50°29'37"	NA	2013-06-16	22:58:00	Barbastella barbastellus	Male	Adult	40	73	55	8
GCC	CORSE	HAUTE-CORSE	2B	9°12'23" E	42°23'39"	1330	1997-06-10	NA	Barbastella barbastellus	Female	Adult	41	73	57	10
GCPC	POITOU-CHARENTES	CHARENTE	16	0°12'06" E	45°43'05"	NA	2013-09-23	23:15:00	Barbastella barbastellus	Female	NA	41	73	56	9
GCPC	POITOU-CHARENTES	DEUX-SEVRES	79	0°19'02" W	46°33'20"	NA	2014-06-26	00:50:00	Barbastella barbastellus	Female	Adult	40	73	57	10
GCPC	POITOU-CHARENTES	CHARENTE-MARITIME	17	0°40'28"W	45°46'51"	NA	2016-10-06	21:27:00	Barbastella barbastellus	Male	Adult	40	73	55	9
GMB1	BRETAGNE	COTES-D'ARMOR	22	2°51'51" W	48°26'28"	NA	2011-08-01	NA	Barbastella barbastellus	Female	Adult	40	73	55	9
GMB2	BRETAGNE	ILLE-ET-VILAINE	35	1°38'19" W	48°09'16"	NA	2013-07-10	NA	Barbastella barbastellus	Female	Adult	40	73	55	10
GMB2	BRETAGNE	COTES-D'ARMOR	22	2°51'51" W	48°26'28"	NA	2015-08-14	NA	Barbastella barbastellus	Female	Adult	40	73	56	10
GMN	BOURGOGNE	YONNE	89	3°33'52" E	47°50'23"	NA	2008-05-23	22:40:00	Barbastella barbastellus	Female	Adult	40	73	56	9
JEAN-BAPTISTE James	BASSE-NORMANDIE	ORNE	61	0°07'44" E	48°37'25"	NA	2002-09-02	21:45:00	Barbastella barbastellus	Male	Adult	39	73	52	9
ONFtot	BRETAGNE	COTES-D'ARMOR	22	2°51'51" W	48°26'28"	NA	2011-08-01	22:45:00	Barbastella barbastellus	Female	Adult	40	73	55	9
ONFtot	BRETAGNE	COTES-D'ARMOR	22	2°51'51" W	48°26'28"	NA	2011-08-01	22:45:00	Barbastella barbastellus	Female	Adult	40	73	55	9
GCPC	POITOU-CHARENTES	CHARENTE-MARITIME	17	0°40'28"W	45°46'51"	NA	2013-07-20	23:00:00	Barbastella barbastellus	Female	Adult	39	74	55	9
GMN	BOURGOGNE	YONNE	89	3°33'52" E	47°50'23"	NA	2010-08-07	20:09:00	Barbastella barbastellus	Female	Adult	41	74	56	9
GMN	BASSE-NORMANDIE	ORNE	61	0°07'44" E	48°37'25"	NA	2011-07-27	20:20:00	Barbastella barbastellus	Female	Adult	42	74	56	9
GMB1	BRETAGNE	MORBIHAN	56	2°48'36" W	47°50'47"	NA	2011-08-19	NA	Barbastella barbastellus	Female	Adult	42	75	58	10
GMB2	BRETAGNE	COTES-D'ARMOR	22	2°51'51" W	48°26'28"	NA	2015-08-14	NA	Barbastella barbastellus	Male	Adult	39	75	57	NA
ONFtot	AUVERGNE	CANTAL	15	2°40'07" E	45°03'04"	1540	2016-09-07	00:45:00	Barbastella barbastellus	Female	Adult	NA	75	57	NA
ONFtot	PROVENCE-ALPES-COTE D'AZUR	HAUTES-ALPES	5	6°15'47" E	44°39'49"	NA	2017-08-10	00:30:00	Barbastella barbastellus	Female	Adult	42	75	57	NA
Arnaud LH	BRETAGNE	ILLE-ET-VILAINE	35	1°38'19" W	48°09'16"	NA	2003-07-04	23:10:00	Barbastella barbastellus	Male	Adult	39	NA	54	9
Arnaud LH	BRETAGNE	ILLE-ET-VILAINE	35	1°38'19" W	48°09'16"	NA	2003-07-19	23:50:00	Barbastella barbastellus	Male	Adult	39	NA	55	9
Arnaud LH	BRETAGNE	ILLE-ET-VILAINE	35	1°38'19" W	48°09'16"	NA	2004-07-05	01:49:00	Barbastella barbastellus	Male	Adult	37	NA	50	9
Arnaud LH	BRETAGNE	ILLE-ET-VILAINE	35	1°38'19" W	48°09'16"	NA	2004-08-14	22:00:00	Barbastella barbastellus	Male	Adult	38	NA	55	7
Arnaud LH	BRETAGNE	ILLE-ET-VILAINE	35	1°38'19" W	48°09'16"	NA	2004-09-08	21:30:00	Barbastella barbastellus	Male	Adult	39	NA	54	8
Arnaud LH	BRETAGNE	ILLE-ET-VILAINE	35	1°38'19" W	48°09'16"	NA	2005-04-29	22:20:00	Barbastella barbastellus	Male	Adult	38	NA	54	7
Arnaud LH	BRETAGNE	ILLE-ET-VILAINE	35	1°38'19" W	48°09'16"	NA	2005-04-29	00:00:00	Barbastella barbastellus	Male	Adult	38	NA	52	8
Arnaud LH	BRETAGNE	ILLE-ET-VILAINE	35	1°38'19" W	48°09'16"	NA	2005-05-25	00:10:00	Barbastella barbastellus	Female	Adult	39	NA	51	8
Arnaud LH	BRETAGNE	ILLE-ET-VILAINE	35	1°38'19" W	48°09'16"	NA	2005-07-12	23:45:00	Barbastella barbastellus	Female	Adult	41	NA	54	NA
Arnaud LH	BRETAGNE	MORBIHAN	56	2°48'36" W	47°50'47"	NA	2005-07-26	22:35:00	Barbastella barbastellus	Male	Adult	39	NA	55	NA
Arnaud LH	BRETAGNE	MORBIHAN	56	2°48'36" W	47°50'47"	NA	2005-07-26	22:25:00	Barbastella barbastellus	Female	Adult	40	NA	56	NA
Arnaud LH	BRETAGNE	MORBIHAN	56	2°48'36" W	47°50'47"	NA	2005-07-26	22:25:00	Barbastella barbastellus	Female	Adult	40	NA	57	NA
Arnaud LH	BRETAGNE	ILLE-ET-VILAINE	35	1°38'19" W	48°09'16"	NA	2006-05-02	23:34:00	Barbastella barbastellus	Female	Adult	39	NA	53	8
Arnaud LH	BRETAGNE	ILLE-ET-VILAINE	35	1°38'19" W	48°09'16"	NA	2007-07-14	00:30:00	Barbastella barbastellus	Male	Adult	39	NA	53	9
Arnaud LH	BRETAGNE	ILLE-ET-VILAINE	35	1°38'19" W	48°09'16"	NA	2008-06-16	03:31:00	Barbastella barbastellus	Male	Adult	37	NA	52	NA
Arnaud LH	BRETAGNE	ILLE-ET-VILAINE	35	1°38'19" W	48°09'16"	NA	2008-06-16	23:49:00	Barbastella barbastellus	Male	Adult	39	NA	52	NA
Arnaud LH	BRETAGNE	ILLE-ET-VILAINE	35	1°38'19" W	48°09'16"	NA	2009-07-20	01:30:00	Barbastella barbastellus	Female	Adult	39	NA	52	9
Arnaud LH	BRETAGNE	MORBIHAN	56	2°48'36" W	47°50'47"	NA	2009-08-02	22:15:00	Barbastella barbastellus	Female	Adult	39	NA	53	9
Arnaud LH	BRETAGNE	ILLE-ET-VILAINE	35	1°38'19" W	48°09'16"	NA	2010-04-28	22:20:00	Barbastella barbastellus	Female	Adult	40	NA	54	8
Arnaud LH	BRETAGNE	ILLE-ET-VILAINE	35	1°38'19" W	48°09'16"	NA	2010-05-15	22:35:00	Barbastella barbastellus	Male	Adult	38	NA	54	7
Arnaud LH	BRETAGNE	ILLE-ET-VILAINE	35	1°38'19" W	48°09'16"	NA	2010-06-02	23:00:00	Barbastella barbastellus	Male	Adult	37	NA	50	8
Arnaud LH	BRETAGNE	ILLE-ET-VILAINE	35	1°38'19" W	48°09'16"	NA	2010-06-03	22:40:00	Barbastella barbastellus	Female	Adult	40	NA	55	9
Arnaud LH	BRETAGNE	ILLE-ET-VILAINE	35	1°38'19" W	48°09'16"	NA	2011-06-25	23:50:00	Barbastella barbastellus	Female	Adult	39	NA	54	8
Arnaud LH	BRETAGNE	ILLE-ET-VILAINE	35	1°38'19" W	48°09'16"	NA	2011-07-15	23:00:00	Barbastella barbastellus	Female	Adult	41	NA	55	NA
CMNF	NORD-PAS-DE-CALAIS	PAS-DE-CALAIS	62	2°17'19" E	50°29'37"	NA	1995-08-30	22:20:00	Barbastella barbastellus	Female	Adult	NA	NA	NA	NA
CMNF	NORD-PAS-DE-CALAIS	PAS-DE-CALAIS	62	2°17'19" E	50°29'37"	NA	1995-09-09	23:30:00	Barbastella barbastellus	Male	Adult	NA	NA	NA	NA
CMNF	NORD-PAS-DE-CALAIS	PAS-DE-CALAIS	62	2°17'19" E	50°29'37"	NA	1995-10-09	22:36:00	Barbastella barbastellus	Male	Adult	NA	NA	NA	NA
CMNF	NORD-PAS-DE-CALAIS	PAS-DE-CALAIS	62	2°17'19" E	50°29'37"	NA	1997-10-02	NA	Barbastella barbastellus	Male	NA	38	NA	NA	8
CMNF	NORD-PAS-DE-CALAIS	PAS-DE-CALAIS	62	2°17'19" E	50°29'37"	NA	1997-10-02	NA	Barbastella barbastellus	Male	NA	36	NA	NA	9
CMNF	NORD-PAS-DE-CALAIS	PAS-DE-CALAIS	62	2°17'19" E	50°29'37"	NA	1997-10-02	NA	Barbastella barbastellus	Male	NA	39	NA	NA	NA
CMNF	NORD-PAS-DE-CALAIS	PAS-DE-CALAIS	62	2°17'19" E	50°29'37"	NA	2000-07-28	NA	Barbastella barbastellus	Female	Adult	40	NA	NA	10
CMNF	NORD-PAS-DE-CALAIS	PAS-DE-CALAIS	62	2°17'19" E	50°29'37"	NA	2000-09-23	NA	Barbastella barbastellus	Male	NA	38	NA	NA	8
CMNF	NORD-PAS-DE-CALAIS	PAS-DE-CALAIS	62	2°17'19" E	50°29'37"	NA	2000-09-23	20:20:00	Barbastella barbastellus	Male	NA	37	NA	NA	9
CMNF	NORD-PAS-DE-CALAIS	PAS-DE-CALAIS	62	2°17'19" E	50°29'37"	NA	2000-09-23	NA	Barbastella barbastellus	Male	NA	38	NA	NA	9
CMNF	NORD-PAS-DE-CALAIS	PAS-DE-CALAIS	62	2°17'19" E	50°29'37"	NA	2000-09-23	NA	Barbastella barbastellus	Male	NA	39	NA	NA	9
CMNF	NORD-PAS-DE-CALAIS	PAS-DE-CALAIS	62	2°17'19" E	50°29'37"	NA	2000-09-23	NA	Barbastella barbastellus	Female	NA	39	NA	NA	10
CMNF	NORD-PAS-DE-CALAIS	PAS-DE-CALAIS	62	2°17'19" E	50°29'37"	NA	2000-09-23	22:15:00	Barbastella barbastellus	Female	NA	39	NA	NA	10
CMNF	NORD-PAS-DE-CALAIS	PAS-DE-CALAIS	62	2°17'19" E	50°29'37"	NA	2000-09-23	NA	Barbastella barbastellus	Male	NA	39	NA	NA	9
CMNF	NORD-PAS-DE-CALAIS	PAS-DE-CALAIS	62	2°17'19" E	50°29'37"	NA	2001-08-16	NA	Barbastella barbastellus	Male	Adult	38	NA	NA	9
CMNF	NORD-PAS-DE-CALAIS	PAS-DE-CALAIS	62	2°17'19" E	50°29'37"	NA	2001-08-16	NA	Barbastella barbastellus	Female	Adult	39	NA	NA	10
CMNF	NORD-PAS-DE-CALAIS	PAS-DE-CALAIS	62	2°17'19" E	50°29'37"	NA	2004-08-21	NA	Barbastella barbastellus	Male	Adult	40	NA	NA	7
CMNF	NORD-PAS-DE-CALAIS	PAS-DE-CALAIS	62	2°17'19" E	50°29'37"	NA	2004-08-21	NA	Barbastella barbastellus	Male	NA	39	NA	NA	8
CMNF	NORD-PAS-DE-CALAIS	PAS-DE-CALAIS	62	2°17'19" E	50°29'37"	NA	2004-08-21	NA	Barbastella barbastellus	Male	Adult	39	NA	NA	8
CMNF	NORD-PAS-DE-CALAIS	PAS-DE-CALAIS	62	2°17'19" E	50°29'37"	NA	2004-08-21	NA	Barbastella barbastellus	Male	NA	40	NA	NA	8
CMNF	NORD-PAS-DE-CALAIS	PAS-DE-CALAIS	62	2°17'19" E	50°29'37"	NA	2004-08-21	NA	Barbastella barbastellus	Female	Adult	40	NA	NA	8
CMNF	NORD-PAS-DE-CALAIS	PAS-DE-CALAIS	62	2°17'19" E	50°29'37"	NA	2004-08-21	NA	Barbastella barbastellus	Male	Adult	40	NA	NA	8
CMNF	NORD-PAS-DE-CALAIS	PAS-DE-CALAIS	62	2°17'19" E	50°29'37"	NA	2004-08-21	NA	Barbastella barbastellus	Male	Adult	38	NA	NA	9
CMNF	NORD-PAS-DE-CALAIS	PAS-DE-CALAIS	62	2°17'19" E	50°29'37"	NA	2004-08-21	NA	Barbastella barbastellus	Male	Adult	39	NA	NA	9
CMNF	NORD-PAS-DE-CALAIS	PAS-DE-CALAIS	62	2°17'19" E	50°29'37"	NA	2004-08-21	NA	Barbastella barbastellus	Female	Adult	40	NA	NA	9
CMNF	NORD-PAS-DE-CALAIS	PAS-DE-CALAIS	62	2°17'19" E	50°29'37"	NA	2004-08-21	NA	Barbastella barbastellus	Male	Adult	40	NA	NA	8
CMNF	NORD-PAS-DE-CALAIS	PAS-DE-CALAIS	62	2°17'19" E	50°29'37"	NA	2006-08-25	21:45:00	Barbastella barbastellus	Female	Adult	40	NA	NA	NA
CPEPESC Franche-Comté	FRANCHE-COMTE	DOUBS	25	6°21'42" E	47°09'55"	NA	1996-06-08	21:40:00	Barbastella barbastellus	Female	Adult	40	NA	NA	NA
CPEPESC Franche-Comté	FRANCHE-COMTE	DOUBS	25	6°21'42" E	47°09'55"	NA	2005-08-30	23:20:00	Barbastella barbastellus	Female	Adult	41	NA	NA	9
CPEPESC Franche-Comté	FRANCHE-COMTE	DOUBS	25	6°21'42" E	47°09'55"	NA	2007-09-22	23:30:00	Barbastella barbastellus	Male	Adult	38	NA	NA	8
CPEPESC Franche-Comté	FRANCHE-COMTE	HAUTE-SAONE	70	6°05'10" E	47°38'28"	NA	2009-06-20	23:55:00	Barbastella barbastellus	Male	Adult	40	NA	NA	9
CPEPESC Franche-Comté	FRANCHE-COMTE	DOUBS	25	6°21'42" E	47°09'55"	NA	2009-06-30	23:45:00	Barbastella barbastellus	Female	Adult	40	NA	NA	10
CPEPESC Franche-Comté	FRANCHE-COMTE	DOUBS	25	6°21'42" E	47°09'55"	NA	2009-06-30	23:50:00	Barbastella barbastellus	Female	Adult	40	NA	NA	10
CPEPESC Franche-Comté	FRANCHE-COMTE	DOUBS	25	6°21'42" E	47°09'55"	NA	2009-06-30	NA	Barbastella barbastellus	Female	Adult	NA	NA	NA	NA
CPEPESC Franche-Comté	FRANCHE-COMTE	DOUBS	25	6°21'42" E	47°09'55"	NA	2009-08-12	22:40:00	Barbastella barbastellus	Male	Adult	39	NA	NA	8
CPEPESC Franche-Comté	FRANCHE-COMTE	JURA	39	5°41'52" E	46°43'42"	NA	2009-08-17	21:45:00	Barbastella barbastellus	Male	Adult	39	NA	NA	8
CPEPESC Franche-Comté	FRANCHE-COMTE	DOUBS	25	6°21'42" E	47°09'55"	NA	2011-09-06	21:00:00	Barbastella barbastellus	Female	Adult	41	NA	NA	9
CPEPESC Franche-Comté	FRANCHE-COMTE	HAUTE-SAONE	70	6°05'10" E	47°38'28"	NA	2012-06-22	01:00:00	Barbastella barbastellus	Male	Adult	38	NA	NA	8
CPEPESC Franche-Comté	FRANCHE-COMTE	HAUTE-SAONE	70	6°05'10" E	47°38'28"	NA	2012-06-22	23:55:00	Barbastella barbastellus	Female	Adult	40	NA	NA	10
CPEPESCL	LORRAINE	MEUSE	55	5°22'54" E	48°59'22"	295	2006-09-10	NA	Barbastella barbastellus	Female	Adult	38	NA	NA	7
CPEPESCL	LORRAINE	VOSGES	88	6°22'50" E	48°11'48"	331	2010-09-11	NA	Barbastella barbastellus	Male	Adult	39	NA	NA	9
CPEPESCL	LORRAINE	VOSGES	88	6°22'50" E	48°11'48"	391	2010-09-13	NA	Barbastella barbastellus	Male	Adult	39	NA	NA	7
CPEPESCL	LORRAINE	VOSGES	88	6°22'50" E	48°11'48"	389	2010-09-13	NA	Barbastella barbastellus	Male	Adult	39	NA	NA	8
CPEPESCL	LORRAINE	MEURTHE-ET-MOSELLE	54	6°09'54" E	48°47'13"	314	2010-09-19	NA	Barbastella barbastellus	Male	Adult	39	NA	NA	8
CPEPESCL2	LORRAINE	VOSGES	88	6°22'50" E	48°11'48"	424	2012-09-07	23:54:00	Barbastella barbastellus	Male	Adult	39	NA	NA	8
CPEPESCL2	LORRAINE	VOSGES	88	6°22'50" E	48°11'48"	870	2017-07-04	23:40:00	Barbastella barbastellus	Male	Adult	40	NA	NA	9
CSA	AUVERGNE	ALLIER	3	3°11'18" E	46°23'37"	220	1995-08-18	NA	Barbastella barbastellus	Male	Adult	38	NA	NA	7
CSA	AUVERGNE	CANTAL	15	2°40'07" E	45°03'04"	589	1996-07-19	NA	Barbastella barbastellus	Female	Adult	NA	NA	NA	NA
CSA	AUVERGNE	CANTAL	15	2°40'07" E	45°03'04"	556	1996-07-21	NA	Barbastella barbastellus	Female	Adult	NA	NA	NA	NA
CSA	AUVERGNE	PUY-DE-DOME	63	3°08'27" E	45°43'33"	520	1998-07-15	NA	Barbastella barbastellus	Male	Adult	38	NA	NA	8
CSA	AUVERGNE	ALLIER	3	3°11'18" E	46°23'37"	270	1999-07-30	NA	Barbastella barbastellus	Female	Adult	NA	NA	NA	NA
CSA	AUVERGNE	PUY-DE-DOME	63	3°08'27" E	45°43'33"	530	2000-08-15	NA	Barbastella barbastellus	Male	Adult	NA	NA	NA	NA
CSA	AUVERGNE	PUY-DE-DOME	63	3°08'27" E	45°43'33"	630	2000-08-29	NA	Barbastella barbastellus	Male	Adult	NA	NA	NA	NA
CSA	AUVERGNE	HAUTE-LOIRE	43	3°48'23" E	45°07'41"	640	2001-08-08	NA	Barbastella barbastellus	Male	Adult	NA	NA	NA	NA
CSA	AUVERGNE	ALLIER	3	3°11'18" E	46°23'37"	NA	2007-06-20	NA	Barbastella barbastellus	Female	Adult	40	NA	NA	10
CSA	AUVERGNE	ALLIER	3	3°11'18" E	46°23'37"	264	2011-07-29	NA	Barbastella barbastellus	Female	Adult	NA	NA	NA	NA
CSA	AUVERGNE	ALLIER	3	3°11'18" E	46°23'37"	270	2014-08-21	NA	Barbastella barbastellus	Male	Adult	38	NA	NA	8
CSA	AUVERGNE	ALLIER	3	3°11'18" E	46°23'37"	260	2014-09-10	NA	Barbastella barbastellus	Male	Adult	39	NA	NA	9
CSA	AUVERGNE	HAUTE-LOIRE	43	3°48'23" E	45°07'41"	1047	2015-08-28	NA	Barbastella barbastellus	Male	Adult	40	NA	NA	8
GCC	CORSE	HAUTE-CORSE	2B	9°12'23" E	42°23'39"	750	1992-08-17	NA	Barbastella barbastellus	Female	NA	40	NA	NA	NA
GCC	CORSE	CORSE-DU-SUD	2A	8°59'17" E	41°51'49"	10	1997-08-22	NA	Barbastella barbastellus	Female	Adult	40	NA	55	8
GCC	CORSE	CORSE-DU-SUD	2A	8°59'17" E	41°51'49"	1200	1998-09-15	NA	Barbastella barbastellus	Male	Adult	39	NA	NA	7
GCC	CORSE	HAUTE-CORSE	2B	9°12'23" E	42°23'39"	240	2001-08-03	NA	Barbastella barbastellus	Male	Adult	38	NA	NA	8
GCC	CORSE	HAUTE-CORSE	2B	9°12'23" E	42°23'39"	740	2001-08-06	NA	Barbastella barbastellus	Male	Adult	38	NA	NA	7
GCC	CORSE	HAUTE-CORSE	2B	9°12'23" E	42°23'39"	750	2001-08-25	NA	Barbastella barbastellus	Male	Adult	39	NA	NA	7
GCC	CORSE	HAUTE-CORSE	2B	9°12'23" E	42°23'39"	850	2002-09-15	NA	Barbastella barbastellus	Male	Adult	39	NA	NA	7
GCC	CORSE	HAUTE-CORSE	2B	9°12'23" E	42°23'39"	445	2002-09-20	NA	Barbastella barbastellus	Male	Adult	40	NA	NA	7
GCC	CORSE	HAUTE-CORSE	2B	9°12'23" E	42°23'39"	870	2003-09-11	NA	Barbastella barbastellus	Female	Adult	41	NA	NA	8
GCC	CORSE	HAUTE-CORSE	2B	9°12'23" E	42°23'39"	1125	2004-07-03	NA	Barbastella barbastellus	Female	Adult	39	NA	NA	9
GCC	CORSE	HAUTE-CORSE	2B	9°12'23" E	42°23'39"	1200	2006-07-08	NA	Barbastella barbastellus	Male	Adult	38	NA	NA	8
GCC	CORSE	HAUTE-CORSE	2B	9°12'23" E	42°23'39"	1200	2006-07-13	NA	Barbastella barbastellus	Male	Adult	39	NA	NA	8
GCC	CORSE	HAUTE-CORSE	2B	9°12'23" E	42°23'39"	1200	2006-07-14	NA	Barbastella barbastellus	Male	Adult	40	NA	NA	8
GCC	CORSE	HAUTE-CORSE	2B	9°12'23" E	42°23'39"	1210	2006-07-15	NA	Barbastella barbastellus	Female	Adult	40	NA	NA	8
GCC	CORSE	HAUTE-CORSE	2B	9°12'23" E	42°23'39"	1210	2006-07-15	NA	Barbastella barbastellus	Female	Adult	40	NA	NA	9
GCC	CORSE	HAUTE-CORSE	2B	9°12'23" E	42°23'39"	1476	2006-07-18	NA	Barbastella barbastellus	Male	Adult	39	NA	NA	7
GCC	CORSE	HAUTE-CORSE	2B	9°12'23" E	42°23'39"	1550	2011-07-08	NA	Barbastella barbastellus	Female	Adult	42	NA	NA	10
GCC	CORSE	CORSE-DU-SUD	2A	8°59'17" E	41°51'49"	1	2013-06-21	NA	Barbastella barbastellus	Female	Adult	40	NA	NA	10
GCC	CORSE	HAUTE-CORSE	2B	9°12'23" E	42°23'39"	410	2013-07-11	NA	Barbastella barbastellus	Male	Adult	38	NA	NA	7
GCC	CORSE	HAUTE-CORSE	2B	9°12'23" E	42°23'39"	780	2013-09-20	NA	Barbastella barbastellus	Male	Adult	38	NA	NA	7
GCC	CORSE	CORSE-DU-SUD	2A	8°59'17" E	41°51'49"	990	2015-06-06	21:35:00	Barbastella barbastellus	Male	Adult	39	NA	NA	7
GCC	CORSE	CORSE-DU-SUD	2A	8°59'17" E	41°51'49"	900	2015-06-11	22:00:00	Barbastella barbastellus	Female	Adult	39	NA	NA	8
GCC	CORSE	CORSE-DU-SUD	2A	8°59'17" E	41°51'49"	1110	2015-06-18	22:00:00	Barbastella barbastellus	Female	Adult	39	NA	NA	9
GCC	CORSE	HAUTE-CORSE	2B	9°12'23" E	42°23'39"	1200	2015-07-30	22:05:00	Barbastella barbastellus	Female	Adult	39	NA	NA	8
GCC	CORSE	CORSE-DU-SUD	2A	8°59'17" E	41°51'49"	900	2015-08-07	21:35:00	Barbastella barbastellus	Male	Adult	39	NA	NA	8
GCC	CORSE	CORSE-DU-SUD	2A	8°59'17" E	41°51'49"	1260	2015-08-20	21:10:00	Barbastella barbastellus	Male	Adult	38	NA	NA	7
GCC	CORSE	CORSE-DU-SUD	2A	8°59'17" E	41°51'49"	910	2015-08-31	20:25:00	Barbastella barbastellus	Female	Adult	39	NA	NA	7
GCPC	POITOU-CHARENTES	CHARENTE-MARITIME	17	0°40'28"W	45°46'51"	NA	2010-08-07	00:15:00	Barbastella barbastellus	Male	Adult	39	NA	53	NA
GCPC	POITOU-CHARENTES	CHARENTE-MARITIME	17	0°40'28"W	45°46'51"	NA	2011-06-23	23:00:00	Barbastella barbastellus	Female	Adult	39	NA	55	NA
GCPC	POITOU-CHARENTES	CHARENTE	16	0°12'06" E	45°43'05"	NA	2011-06-27	02:45:00	Barbastella barbastellus	Male	Adult	37	NA	51	NA
GCPC	POITOU-CHARENTES	DEUX-SEVRES	79	0°19'02" W	46°33'20"	NA	2011-07-23	22:30:00	Barbastella barbastellus	Female	Adult	39	NA	54	NA
GCPC	POITOU-CHARENTES	DEUX-SEVRES	79	0°19'02" W	46°33'20"	NA	2011-07-23	22:30:00	Barbastella barbastellus	Female	Adult	40	NA	57	NA
GCPC	POITOU-CHARENTES	DEUX-SEVRES	79	0°19'02" W	46°33'20"	NA	2011-07-26	22:25:00	Barbastella barbastellus	Female	Adult	40	NA	51	NA
GCPC	POITOU-CHARENTES	DEUX-SEVRES	79	0°19'02" W	46°33'20"	NA	2012-06-25	23:35:00	Barbastella barbastellus	Female	Adult	39	NA	51	NA
GCPC	POITOU-CHARENTES	CHARENTE-MARITIME	17	0°40'28"W	45°46'51"	NA	2012-06-26	23:45:00	Barbastella barbastellus	Male	Adult	39	NA	51	8
GCPC	POITOU-CHARENTES	CHARENTE-MARITIME	17	0°40'28"W	45°46'51"	NA	2012-06-26	23:00:00	Barbastella barbastellus	Male	Adult	41	NA	51	8
GCPC	POITOU-CHARENTES	CHARENTE-MARITIME	17	0°40'28"W	45°46'51"	NA	2012-06-26	23:00:00	Barbastella barbastellus	Male	Adult	39	NA	54	NA
GCPC	POITOU-CHARENTES	CHARENTE-MARITIME	17	0°40'28"W	45°46'51"	NA	2012-06-26	01:00:00	Barbastella barbastellus	Male	Adult	40	NA	52	NA
GCPC	POITOU-CHARENTES	CHARENTE-MARITIME	17	0°40'28"W	45°46'51"	NA	2012-06-26	01:00:00	Barbastella barbastellus	Female	Adult	41	NA	54	9
GCPC	POITOU-CHARENTES	CHARENTE-MARITIME	17	0°40'28"W	45°46'51"	NA	2012-06-26	01:30:00	Barbastella barbastellus	Female	Adult	40	NA	52	NA
GCPC	POITOU-CHARENTES	CHARENTE-MARITIME	17	0°40'28"W	45°46'51"	NA	2012-06-26	00:15:00	Barbastella barbastellus	Female	Adult	41	NA	53	9
GCPC	POITOU-CHARENTES	CHARENTE-MARITIME	17	0°40'28"W	45°46'51"	NA	2012-06-26	00:15:00	Barbastella barbastellus	Female	Adult	42	NA	51	NA
GCPC	POITOU-CHARENTES	CHARENTE-MARITIME	17	0°40'28"W	45°46'51"	NA	2012-06-26	23:20:00	Barbastella barbastellus	Female	Adult	41	NA	52	10
GCPC	POITOU-CHARENTES	CHARENTE-MARITIME	17	0°40'28"W	45°46'51"	NA	2012-06-26	03:00:00	Barbastella barbastellus	Male	Adult	40	NA	52	NA
GCPC	POITOU-CHARENTES	CHARENTE-MARITIME	17	0°40'28"W	45°46'51"	NA	2012-06-26	01:00:00	Barbastella barbastellus	Female	Adult	41	NA	53	10
GCPC	POITOU-CHARENTES	CHARENTE-MARITIME	17	0°40'28"W	45°46'51"	NA	2012-06-26	23:20:00	Barbastella barbastellus	Female	Adult	41	NA	54	NA
GCPC	POITOU-CHARENTES	CHARENTE-MARITIME	17	0°40'28"W	45°46'51"	NA	2012-06-26	01:00:00	Barbastella barbastellus	Female	Adult	41	NA	53	NA
GCPC	POITOU-CHARENTES	CHARENTE-MARITIME	17	0°40'28"W	45°46'51"	NA	2012-06-26	23:20:00	Barbastella barbastellus	Female	Adult	NA	NA	NA	NA
GCPC	POITOU-CHARENTES	CHARENTE-MARITIME	17	0°40'28"W	45°46'51"	NA	2012-06-28	23:05:00	Barbastella barbastellus	Female	Adult	40	NA	54	9
GCPC	POITOU-CHARENTES	CHARENTE-MARITIME	17	0°40'28"W	45°46'51"	NA	2012-07-09	00:40:00	Barbastella barbastellus	Female	Adult	40	NA	NA	NA
GCPC	POITOU-CHARENTES	CHARENTE-MARITIME	17	0°40'28"W	45°46'51"	NA	2012-07-25	23:31:00	Barbastella barbastellus	Female	Adult	41	NA	50	NA
GCPC	POITOU-CHARENTES	CHARENTE-MARITIME	17	0°40'28"W	45°46'51"	NA	2012-09-18	23:50:00	Barbastella barbastellus	Male	Adult	39	NA	55	NA
GCPC	POITOU-CHARENTES	DEUX-SEVRES	79	0°19'02" W	46°33'20"	NA	2013-06-06	22:45:00	Barbastella barbastellus	Female	Adult	NA	NA	NA	NA
GCPC	POITOU-CHARENTES	DEUX-SEVRES	79	0°19'02" W	46°33'20"	NA	2013-06-12	23:10:00	Barbastella barbastellus	Male	Adult	36	NA	NA	7
GCPC	POITOU-CHARENTES	DEUX-SEVRES	79	0°19'02" W	46°33'20"	NA	2013-06-12	23:10:00	Barbastella barbastellus	Male	Adult	38	NA	NA	8
GCPC	POITOU-CHARENTES	DEUX-SEVRES	79	0°19'02" W	46°33'20"	NA	2013-06-12	22:30:00	Barbastella barbastellus	Female	Adult	39	NA	NA	NA
GCPC	POITOU-CHARENTES	DEUX-SEVRES	79	0°19'02" W	46°33'20"	NA	2013-06-12	23:30:00	Barbastella barbastellus	Female	Adult	NA	NA	NA	NA
GCPC	POITOU-CHARENTES	DEUX-SEVRES	79	0°19'02" W	46°33'20"	NA	2013-06-26	22:20:00	Barbastella barbastellus	Female	Adult	38	NA	NA	9
GCPC	POITOU-CHARENTES	DEUX-SEVRES	79	0°19'02" W	46°33'20"	NA	2013-06-26	23:00:00	Barbastella barbastellus	Female	Adult	NA	NA	NA	NA
GCPC	POITOU-CHARENTES	DEUX-SEVRES	79	0°19'02" W	46°33'20"	NA	2013-06-26	00:15:00	Barbastella barbastellus	Female	Adult	NA	NA	NA	NA
GCPC	POITOU-CHARENTES	DEUX-SEVRES	79	0°19'02" W	46°33'20"	NA	2013-06-26	23:10:00	Barbastella barbastellus	Female	Adult	NA	NA	NA	NA
GCPC	POITOU-CHARENTES	CHARENTE-MARITIME	17	0°40'28"W	45°46'51"	NA	2013-06-28	00:45:00	Barbastella barbastellus	Female	Adult	NA	NA	NA	NA
GCPC	POITOU-CHARENTES	DEUX-SEVRES	79	0°19'02" W	46°33'20"	NA	2013-06-29	22:30:00	Barbastella barbastellus	Female	Adult	NA	NA	NA	NA
GCPC	POITOU-CHARENTES	DEUX-SEVRES	79	0°19'02" W	46°33'20"	NA	2013-06-29	23:00:00	Barbastella barbastellus	Female	Adult	NA	NA	NA	NA
GCPC	POITOU-CHARENTES	DEUX-SEVRES	79	0°19'02" W	46°33'20"	NA	2013-06-29	22:30:00	Barbastella barbastellus	Female	Adult	NA	NA	NA	NA
GCPC	POITOU-CHARENTES	CHARENTE	16	0°12'06" E	45°43'05"	NA	2013-07-02	23:00:00	Barbastella barbastellus	Female	Adult	NA	NA	NA	10
GCPC	POITOU-CHARENTES	DEUX-SEVRES	79	0°19'02" W	46°33'20"	NA	2013-07-04	22:45:00	Barbastella barbastellus	Female	Adult	NA	NA	NA	NA
GCPC	POITOU-CHARENTES	DEUX-SEVRES	79	0°19'02" W	46°33'20"	NA	2013-07-04	22:30:00	Barbastella barbastellus	Female	Adult	NA	NA	NA	NA
GCPC	POITOU-CHARENTES	DEUX-SEVRES	79	0°19'02" W	46°33'20"	NA	2013-07-04	00:45:00	Barbastella barbastellus	Female	Adult	NA	NA	NA	NA
GCPC	POITOU-CHARENTES	DEUX-SEVRES	79	0°19'02" W	46°33'20"	NA	2013-07-04	22:30:00	Barbastella barbastellus	Female	Adult	NA	NA	NA	NA
GCPC	POITOU-CHARENTES	DEUX-SEVRES	79	0°19'02" W	46°33'20"	NA	2013-07-04	22:30:00	Barbastella barbastellus	Female	Adult	NA	NA	NA	NA
GCPC	POITOU-CHARENTES	DEUX-SEVRES	79	0°19'02" W	46°33'20"	NA	2013-07-04	22:30:00	Barbastella barbastellus	Female	Adult	NA	NA	NA	NA
GCPC	POITOU-CHARENTES	CHARENTE-MARITIME	17	0°40'28"W	45°46'51"	NA	2013-07-04	05:20:00	Barbastella barbastellus	Male	Adult	40	NA	NA	9
GCPC	POITOU-CHARENTES	CHARENTE	16	0°12'06" E	45°43'05"	NA	2013-07-04	01:30:00	Barbastella barbastellus	Female	Adult	41	NA	NA	10
GCPC	POITOU-CHARENTES	CHARENTE-MARITIME	17	0°40'28"W	45°46'51"	NA	2013-07-05	01:20:00	Barbastella barbastellus	Male	Adult	39	NA	NA	7
GCPC	POITOU-CHARENTES	DEUX-SEVRES	79	0°19'02" W	46°33'20"	NA	2013-07-07	00:45:00	Barbastella barbastellus	Female	Adult	NA	NA	NA	NA
GCPC	POITOU-CHARENTES	DEUX-SEVRES	79	0°19'02" W	46°33'20"	NA	2013-07-12	23:20:00	Barbastella barbastellus	Male	Adult	39	NA	NA	8
GCPC	POITOU-CHARENTES	DEUX-SEVRES	79	0°19'02" W	46°33'20"	NA	2013-07-12	22:45:00	Barbastella barbastellus	Male	Adult	NA	NA	NA	NA
GCPC	POITOU-CHARENTES	DEUX-SEVRES	79	0°19'02" W	46°33'20"	NA	2013-07-12	00:30:00	Barbastella barbastellus	Female	Adult	NA	NA	NA	NA
GCPC	POITOU-CHARENTES	DEUX-SEVRES	79	0°19'02" W	46°33'20"	NA	2013-07-12	00:00:00	Barbastella barbastellus	Female	Adult	NA	NA	NA	NA
GCPC	POITOU-CHARENTES	DEUX-SEVRES	79	0°19'02" W	46°33'20"	NA	2013-07-12	22:45:00	Barbastella barbastellus	Female	Adult	NA	NA	NA	NA
GCPC	POITOU-CHARENTES	DEUX-SEVRES	79	0°19'02" W	46°33'20"	NA	2013-07-12	22:55:00	Barbastella barbastellus	Female	Adult	NA	NA	NA	NA
GCPC	POITOU-CHARENTES	DEUX-SEVRES	79	0°19'02" W	46°33'20"	NA	2013-07-24	23:30:00	Barbastella barbastellus	Female	Adult	39	NA	NA	9
GCPC	POITOU-CHARENTES	VIENNE	86	0°27'37" E	46°33'50"	NA	2013-07-24	02:30:00	Barbastella barbastellus	Male	NA	39	NA	NA	9
GCPC	POITOU-CHARENTES	DEUX-SEVRES	79	0°19'02" W	46°33'20"	NA	2013-08-05	22:20:00	Barbastella barbastellus	Female	Adult	39	NA	NA	9
GCPC	POITOU-CHARENTES	VIENNE	86	0°27'37" E	46°33'50"	NA	2013-08-27	00:00:00	Barbastella barbastellus	Male	NA	40	NA	NA	8
GCPC	POITOU-CHARENTES	VIENNE	86	0°27'37" E	46°33'50"	NA	2013-09-10	23:45:00	Barbastella barbastellus	Male	NA	40	NA	NA	9
GCPC	POITOU-CHARENTES	DEUX-SEVRES	79	0°19'02" W	46°33'20"	NA	2014-06-17	01:40:00	Barbastella barbastellus	Female	Adult	39	NA	NA	10
GCPC	POITOU-CHARENTES	DEUX-SEVRES	79	0°19'02" W	46°33'20"	NA	2014-06-18	01:45:00	Barbastella barbastellus	Female	Adult	40	NA	NA	9
GCPC	POITOU-CHARENTES	DEUX-SEVRES	79	0°19'02" W	46°33'20"	NA	2014-06-19	02:30:00	Barbastella barbastellus	Female	Adult	40	NA	NA	9
GCPC	POITOU-CHARENTES	DEUX-SEVRES	79	0°19'02" W	46°33'20"	NA	2014-06-26	23:30:00	Barbastella barbastellus	Female	Adult	41	NA	NA	9
GCPC	POITOU-CHARENTES	DEUX-SEVRES	79	0°19'02" W	46°33'20"	NA	2014-06-27	23:00:00	Barbastella barbastellus	Female	Adult	41	NA	NA	9
GCPC	POITOU-CHARENTES	VIENNE	86	0°27'37" E	46°33'50"	NA	2014-09-16	22:45:00	Barbastella barbastellus	Male	Adult	38	NA	NA	7
GCPC	POITOU-CHARENTES	VIENNE	86	0°27'37" E	46°33'50"	NA	2014-09-16	00:00:00	Barbastella barbastellus	Male	Adult	39	NA	NA	8
GCPC	POITOU-CHARENTES	VIENNE	86	0°27'37" E	46°33'50"	NA	2014-09-16	23:45:00	Barbastella barbastellus	Male	Adult	39	NA	NA	8
GCPC	POITOU-CHARENTES	VIENNE	86	0°27'37" E	46°33'50"	NA	2014-09-16	23:15:00	Barbastella barbastellus	Female	Adult	39	NA	NA	9
GCPC	POITOU-CHARENTES	DEUX-SEVRES	79	0°19'02" W	46°33'20"	NA	2015-06-22	22:40:00	Barbastella barbastellus	Female	Adult	NA	NA	NA	NA
GCPC	POITOU-CHARENTES	DEUX-SEVRES	79	0°19'02" W	46°33'20"	NA	2015-06-23	23:00:00	Barbastella barbastellus	Male	Adult	38	NA	NA	7
GCPC	POITOU-CHARENTES	DEUX-SEVRES	79	0°19'02" W	46°33'20"	NA	2015-06-23	23:00:00	Barbastella barbastellus	Female	Adult	40	NA	NA	10
GCPC	POITOU-CHARENTES	DEUX-SEVRES	79	0°19'02" W	46°33'20"	NA	2015-07-01	23:30:00	Barbastella barbastellus	Male	Adult	40	NA	NA	8
GCPC	POITOU-CHARENTES	DEUX-SEVRES	79	0°19'02" W	46°33'20"	NA	2015-07-01	22:30:00	Barbastella barbastellus	Female	Adult	41	NA	NA	9
GCPC	POITOU-CHARENTES	VIENNE	86	0°27'37" E	46°33'50"	NA	2015-09-03	23:14:00	Barbastella barbastellus	Male	Adult	40	NA	NA	8
GCPC	POITOU-CHARENTES	VIENNE	86	0°27'37" E	46°33'50"	NA	2015-09-03	21:45:00	Barbastella barbastellus	Male	Adult	40	NA	NA	8
GCPC	POITOU-CHARENTES	VIENNE	86	0°27'37" E	46°33'50"	NA	2015-09-17	23:55:00	Barbastella barbastellus	Male	Adult	39	NA	NA	8
GCPC	POITOU-CHARENTES	VIENNE	86	0°27'37" E	46°33'50"	NA	2015-09-17	21:50:00	Barbastella barbastellus	Male	Adult	37	NA	NA	8
GCPC	POITOU-CHARENTES	VIENNE	86	0°27'37" E	46°33'50"	NA	2015-09-17	00:10:00	Barbastella barbastellus	Female	Adult	40	NA	NA	9
GCPC	POITOU-CHARENTES	VIENNE	86	0°27'37" E	46°33'50"	NA	2015-09-17	23:12:00	Barbastella barbastellus	Female	Adult	40	NA	NA	9
GCPC	POITOU-CHARENTES	VIENNE	86	0°27'37" E	46°33'50"	NA	2015-09-17	23:35:00	Barbastella barbastellus	Female	Adult	41	NA	NA	9
GEPMA1	ALSACE	HAUT-RHIN	68	7°16'27" E	47°51'31"	NA	2003-09-28	20:15:00	Barbastella barbastellus	Male	Adult	39	NA	NA	8
Gildas Monnier	BRETAGNE	MORBIHAN	56	2°48'36" W	47°50'47"	NA	2012-08-21	21:40:00	Barbastella barbastellus	Male	Adult	NA	NA	NA	8
Gildas Monnier	BRETAGNE	MORBIHAN	56	2°48'36" W	47°50'47"	NA	2012-08-21	22:15:00	Barbastella barbastellus	Male	Adult	NA	NA	NA	9
Gildas Monnier	BRETAGNE	MORBIHAN	56	2°48'36" W	47°50'47"	NA	2012-08-21	22:15:00	Barbastella barbastellus	Female	Adult	NA	NA	NA	9
Gildas Monnier	BRETAGNE	MORBIHAN	56	2°48'36" W	47°50'47"	NA	2012-08-21	22:15:00	Barbastella barbastellus	Female	Adult	NA	NA	NA	10
Gildas Monnier	BRETAGNE	MORBIHAN	56	2°48'36" W	47°50'47"	NA	2012-08-21	22:15:00	Barbastella barbastellus	Female	Adult	NA	NA	NA	10
GMB1	BRETAGNE	COTES-D'ARMOR	22	2°51'51" W	48°26'28"	NA	1990-07-22	NA	Barbastella barbastellus	Female	Adult	NA	NA	NA	NA
GMB1	BRETAGNE	FINISTERE	29	4°03'32" W	48°15'40"	NA	1991-07-22	NA	Barbastella barbastellus	Female	Adult	NA	NA	NA	NA
GMB1	BRETAGNE	FINISTERE	29	4°03'32" W	48°15'40"	NA	1996-07-21	NA	Barbastella barbastellus	Female	Adult	NA	NA	NA	NA
GMB1	BRETAGNE	COTES-D'ARMOR	22	2°51'51" W	48°26'28"	NA	2007-08-31	NA	Barbastella barbastellus	Female	Adult	37	NA	NA	7
GMB1	BRETAGNE	FINISTERE	29	4°03'32" W	48°15'40"	NA	2009-06-16	NA	Barbastella barbastellus	Female	Adult	40	NA	54	10
GMB2	BRETAGNE	COTES-D'ARMOR	22	2°51'51" W	48°26'28"	NA	2015-06-20	NA	Barbastella barbastellus	Female	Adult	40	NA	NA	7
GMN	BOURGOGNE	COTE-D'OR	21	4°46'20" E	47°25'29"	NA	2008-07-16	20:30:00	Barbastella barbastellus	Female	Adult	41	NA	NA	9
GMN	BOURGOGNE	YONNE	89	3°33'52" E	47°50'23"	NA	2010-08-07	20:28:00	Barbastella barbastellus	Female	Adult	39	NA	NA	9
GMN	BOURGOGNE	YONNE	89	3°33'52" E	47°50'23"	NA	2010-08-07	21:05:00	Barbastella barbastellus	Female	Adult	39	NA	NA	9
Jocelyn_Fonderflick	LANGUEDOC-ROUSSILLON	LOZERE	48	3°30'01" E	44°31'02"	690	1997-08-26	22:55:00	Barbastella barbastellus	Male	NA	38	NA	NA	7
Jocelyn_Fonderflick	LANGUEDOC-ROUSSILLON	LOZERE	48	3°30'01" E	44°31'02"	450	1997-09-13	00:30:00	Barbastella barbastellus	Male	NA	38	NA	NA	8
LPO_RA	RHONE-ALPES	HAUTE-SAVOIE	74	6°25'41" E	46°02'04"	882	1950-03-04	16:00:00	Barbastella barbastellus	Male	Adult	39	NA	NA	NA
LPO_RA	RHONE-ALPES	HAUTE-SAVOIE	74	6°25'41" E	46°02'04"	962	1952-01-12	NA	Barbastella barbastellus	Female	Adult	38	NA	NA	NA
LPO_RA	RHONE-ALPES	HAUTE-SAVOIE	74	6°25'41" E	46°02'04"	962	1952-01-12	NA	Barbastella barbastellus	Male	Adult	39	NA	NA	NA
LPO_RA	RHONE-ALPES	HAUTE-SAVOIE	74	6°25'41" E	46°02'04"	962	1952-01-12	NA	Barbastella barbastellus	Female	Adult	42	NA	NA	NA
LPO_RA	RHONE-ALPES	AIN	1	5°20'56" E	46°05'58"	450	1977-12-10	NA	Barbastella barbastellus	Male	NA	36	NA	NA	8
LPO_RA	RHONE-ALPES	ISERE	38	5°34'34" E	45°15'48"	237	1991-09-04	NA	Barbastella barbastellus	NA	NA	41	NA	NA	7
LPO_RA	RHONE-ALPES	SAVOIE	73	6°26'37" E	45°28'39"	250	1999-08-28	23:20:00	Barbastella barbastellus	Female	NA	35	NA	NA	NA
LPO_RA	RHONE-ALPES	SAVOIE	73	6°26'37" E	45°28'39"	250	1999-08-28	22:30:00	Barbastella barbastellus	Male	Adult	39	NA	NA	NA
LPO_RA	RHONE-ALPES	SAVOIE	73	6°26'37" E	45°28'39"	450	1999-08-31	22:50:00	Barbastella barbastellus	Male	Adult	40	NA	NA	NA
LPO_RA	RHONE-ALPES	SAVOIE	73	6°26'37" E	45°28'39"	448	1999-09-12	NA	Barbastella barbastellus	Male	Adult	39	NA	NA	NA
LPO_RA	RHONE-ALPES	SAVOIE	73	6°26'37" E	45°28'39"	448	1999-09-12	NA	Barbastella barbastellus	Female	Adult	39	NA	NA	NA
LPO_RA	RHONE-ALPES	SAVOIE	73	6°26'37" E	45°28'39"	1130	1999-10-12	23:50:00	Barbastella barbastellus	Male	NA	38	NA	NA	NA
LPO_RA	RHONE-ALPES	SAVOIE	73	6°26'37" E	45°28'39"	1130	1999-10-12	22:30:00	Barbastella barbastellus	Male	NA	40	NA	NA	NA
LPO_RA	RHONE-ALPES	SAVOIE	73	6°26'37" E	45°28'39"	1130	1999-10-12	20:20:00	Barbastella barbastellus	Male	NA	41	NA	NA	NA
LPO_RA	RHONE-ALPES	SAVOIE	73	6°26'37" E	45°28'39"	1130	1999-10-12	22:30:00	Barbastella barbastellus	Male	NA	40	NA	NA	NA
LPO_RA	RHONE-ALPES	ARDECHE	7	4°25'29" E	44°45'06"	120	2000-06-01	NA	Barbastella barbastellus	Male	Adult	37	NA	NA	NA
LPO_RA	RHONE-ALPES	SAVOIE	73	6°26'37" E	45°28'39"	407	2002-05-29	NA	Barbastella barbastellus	Female	Adult	41	NA	NA	NA
LPO_RA	RHONE-ALPES	AIN	1	5°20'56" E	46°05'58"	645	2005-09-27	22:54:00	Barbastella barbastellus	Male	Adult	39	NA	NA	8
LPO_RA	RHONE-ALPES	ISERE	38	5°34'34" E	45°15'48"	208	2006-08-31	NA	Barbastella barbastellus	Female	Adult	41	NA	NA	7
LPO_RA	RHONE-ALPES	RHONE	69	4°38'29" E	45°52'13"	419	2006-09-12	NA	Barbastella barbastellus	Male	Adult	NA	NA	NA	7
LPO_RA	RHONE-ALPES	RHONE	69	4°38'29" E	45°52'13"	419	2006-09-12	NA	Barbastella barbastellus	Male	Adult	NA	NA	NA	8
LPO_RA	RHONE-ALPES	RHONE	69	4°38'29" E	45°52'13"	419	2006-09-12	NA	Barbastella barbastellus	Male	Adult	NA	NA	NA	9
LPO_RA	RHONE-ALPES	RHONE	69	4°38'29" E	45°52'13"	419	2006-09-12	NA	Barbastella barbastellus	Female	Adult	NA	NA	NA	9
LPO_RA	RHONE-ALPES	RHONE	69	4°38'29" E	45°52'13"	419	2006-09-12	NA	Barbastella barbastellus	Female	Adult	NA	NA	NA	9
LPO_RA	RHONE-ALPES	SAVOIE	73	6°26'37" E	45°28'39"	440	2007-05-08	00:40:00	Barbastella barbastellus	Male	Adult	38	NA	NA	8
LPO_RA	RHONE-ALPES	SAVOIE	73	6°26'37" E	45°28'39"	615	2007-06-30	22:25:00	Barbastella barbastellus	Female	Adult	41	NA	NA	8
LPO_RA	RHONE-ALPES	SAVOIE	73	6°26'37" E	45°28'39"	405	2007-06-30	NA	Barbastella barbastellus	Female	Adult	38	NA	NA	9
LPO_RA	RHONE-ALPES	SAVOIE	73	6°26'37" E	45°28'39"	405	2007-06-30	NA	Barbastella barbastellus	Female	Adult	40	NA	NA	10
LPO_RA	RHONE-ALPES	SAVOIE	73	6°26'37" E	45°28'39"	385	2008-05-25	02:40:00	Barbastella barbastellus	Female	Adult	38	NA	NA	9
LPO_RA	RHONE-ALPES	LOIRE	42	4°09'57" E	45°43'37"	450	2008-07-19	NA	Barbastella barbastellus	Female	Adult	41	NA	NA	NA
LPO_RA	RHONE-ALPES	AIN	1	5°20'56" E	46°05'58"	270	2008-07-24	00:10:00	Barbastella barbastellus	Male	Adult	40	NA	NA	NA
LPO_RA	RHONE-ALPES	AIN	1	5°20'56" E	46°05'58"	305	2008-07-27	01:35:00	Barbastella barbastellus	Female	Adult	40	NA	NA	10
LPO_RA	RHONE-ALPES	DROME	26	5°10'05" E	44°41'03"	348	2008-08-07	NA	Barbastella barbastellus	Female	Adult	39	NA	NA	9
LPO_RA	RHONE-ALPES	DROME	26	5°10'05" E	44°41'03"	348	2008-08-07	NA	Barbastella barbastellus	Female	Adult	41	NA	NA	9
LPO_RA	RHONE-ALPES	SAVOIE	73	6°26'37" E	45°28'39"	1700	2008-08-11	04:30:00	Barbastella barbastellus	Male	Adult	40	NA	NA	7
LPO_RA	RHONE-ALPES	AIN	1	5°20'56" E	46°05'58"	450	2008-08-28	02:05:00	Barbastella barbastellus	Male	Adult	40	NA	NA	8
LPO_RA	RHONE-ALPES	AIN	1	5°20'56" E	46°05'58"	450	2008-08-28	00:40:00	Barbastella barbastellus	Female	Adult	41	NA	NA	9
LPO_RA	RHONE-ALPES	DROME	26	5°10'05" E	44°41'03"	660	2008-09-21	NA	Barbastella barbastellus	Male	NA	38	NA	NA	NA
LPO_RA	RHONE-ALPES	SAVOIE	73	6°26'37" E	45°28'39"	261	2009-04-25	23:20:00	Barbastella barbastellus	Male	Adult	40	NA	NA	7
LPO_RA	RHONE-ALPES	DROME	26	5°10'05" E	44°41'03"	340	2009-05-15	21:30:00	Barbastella barbastellus	Female	Adult	NA	NA	NA	NA
LPO_RA	RHONE-ALPES	DROME	26	5°10'05" E	44°41'03"	340	2009-05-15	21:30:00	Barbastella barbastellus	Female	Adult	NA	NA	NA	NA
LPO_RA	RHONE-ALPES	DROME	26	5°10'05" E	44°41'03"	340	2009-05-15	21:30:00	Barbastella barbastellus	Female	Adult	NA	NA	NA	NA
LPO_RA	RHONE-ALPES	DROME	26	5°10'05" E	44°41'03"	340	2009-05-15	21:30:00	Barbastella barbastellus	Female	Adult	NA	NA	NA	NA
LPO_RA	RHONE-ALPES	LOIRE	42	4°09'57" E	45°43'37"	653	2009-07-16	22:40:00	Barbastella barbastellus	Male	Adult	38	NA	NA	8
LPO_RA	RHONE-ALPES	SAVOIE	73	6°26'37" E	45°28'39"	755	2009-07-17	02:40:00	Barbastella barbastellus	Female	NA	41	NA	NA	9
LPO_RA	RHONE-ALPES	SAVOIE	73	6°26'37" E	45°28'39"	605	2009-07-18	NA	Barbastella barbastellus	Female	Adult	40	NA	NA	NA
LPO_RA	RHONE-ALPES	SAVOIE	73	6°26'37" E	45°28'39"	601	2009-07-23	23:20:00	Barbastella barbastellus	Female	Adult	NA	NA	NA	NA
LPO_RA	RHONE-ALPES	AIN	1	5°20'56" E	46°05'58"	507	2009-07-30	23:40:00	Barbastella barbastellus	Female	Adult	NA	NA	NA	NA
LPO_RA	RHONE-ALPES	LOIRE	42	4°09'57" E	45°43'37"	925	2009-08-06	NA	Barbastella barbastellus	Female	Adult	42	NA	NA	NA
LPO_RA	RHONE-ALPES	RHONE	69	4°38'29" E	45°52'13"	547	2009-08-12	21:45:00	Barbastella barbastellus	Male	Adult	40	NA	NA	NA
LPO_RA	RHONE-ALPES	RHONE	69	4°38'29" E	45°52'13"	581	2009-08-19	22:00:00	Barbastella barbastellus	Male	NA	39	NA	NA	NA
LPO_RA	RHONE-ALPES	RHONE	69	4°38'29" E	45°52'13"	701	2009-08-22	01:45:00	Barbastella barbastellus	Male	Adult	40	NA	NA	NA
LPO_RA	RHONE-ALPES	RHONE	69	4°38'29" E	45°52'13"	701	2009-08-22	06:05:00	Barbastella barbastellus	Female	Adult	NA	NA	NA	NA
LPO_RA	RHONE-ALPES	ISERE	38	5°34'34" E	45°15'48"	1332	2009-09-07	23:20:00	Barbastella barbastellus	Male	NA	39	NA	NA	8
LPO_RA	RHONE-ALPES	ISERE	38	5°34'34" E	45°15'48"	1332	2009-09-07	21:45:00	Barbastella barbastellus	Male	NA	40	NA	NA	9
LPO_RA	RHONE-ALPES	ISERE	38	5°34'34" E	45°15'48"	1332	2009-09-08	01:30:00	Barbastella barbastellus	Male	NA	40	NA	NA	8
LPO_RA	RHONE-ALPES	ISERE	38	5°34'34" E	45°15'48"	1332	2009-09-08	01:00:00	Barbastella barbastellus	Female	NA	41	NA	NA	10
LPO_RA	RHONE-ALPES	SAVOIE	73	6°26'37" E	45°28'39"	1010	2009-09-10	20:40:00	Barbastella barbastellus	Male	NA	40	NA	NA	8
LPO_RA	RHONE-ALPES	SAVOIE	73	6°26'37" E	45°28'39"	462	2009-09-21	02:00:00	Barbastella barbastellus	Male	NA	39	NA	NA	8
LPO_RA	RHONE-ALPES	SAVOIE	73	6°26'37" E	45°28'39"	462	2009-09-21	02:25:00	Barbastella barbastellus	Male	NA	39	NA	NA	8
LPO_RA	RHONE-ALPES	RHONE	69	4°38'29" E	45°52'13"	419	2009-10-11	01:35:00	Barbastella barbastellus	Male	Adult	40	NA	NA	10
LPO_RA	RHONE-ALPES	ISERE	38	5°34'34" E	45°15'48"	250	2010-06-02	22:50:00	Barbastella barbastellus	Female	Adult	40	NA	NA	NA
LPO_RA	RHONE-ALPES	RHONE	69	4°38'29" E	45°52'13"	683	2010-06-12	22:45:00	Barbastella barbastellus	Female	Adult	39	NA	NA	NA
LPO_RA	RHONE-ALPES	RHONE	69	4°38'29" E	45°52'13"	683	2010-06-13	00:00:00	Barbastella barbastellus	Female	Adult	NA	NA	NA	NA
LPO_RA	RHONE-ALPES	RHONE	69	4°38'29" E	45°52'13"	683	2010-06-13	00:00:00	Barbastella barbastellus	Female	Adult	NA	NA	NA	NA
LPO_RA	RHONE-ALPES	RHONE	69	4°38'29" E	45°52'13"	605	2010-06-25	22:30:00	Barbastella barbastellus	Male	NA	39	NA	NA	NA
LPO_RA	RHONE-ALPES	RHONE	69	4°38'29" E	45°52'13"	423	2010-06-27	00:15:00	Barbastella barbastellus	Male	NA	39	NA	NA	NA
LPO_RA	RHONE-ALPES	RHONE	69	4°38'29" E	45°52'13"	759	2010-07-10	22:40:00	Barbastella barbastellus	Male	NA	40	NA	NA	NA
LPO_RA	RHONE-ALPES	ISERE	38	5°34'34" E	45°15'48"	780	2010-07-16	01:15:00	Barbastella barbastellus	Male	NA	NA	NA	NA	9
LPO_RA	RHONE-ALPES	ISERE	38	5°34'34" E	45°15'48"	1332	2010-07-20	NA	Barbastella barbastellus	NA	NA	39	NA	NA	NA
LPO_RA	RHONE-ALPES	LOIRE	42	4°09'57" E	45°43'37"	470	2010-07-26	22:15:00	Barbastella barbastellus	Female	Adult	41	NA	NA	NA
LPO_RA	RHONE-ALPES	RHONE	69	4°38'29" E	45°52'13"	698	2010-07-27	22:20:00	Barbastella barbastellus	Male	Adult	37	NA	NA	NA
LPO_RA	RHONE-ALPES	LOIRE	42	4°09'57" E	45°43'37"	441	2010-07-28	22:00:00	Barbastella barbastellus	Female	Adult	40	NA	NA	NA
LPO_RA	RHONE-ALPES	LOIRE	42	4°09'57" E	45°43'37"	441	2010-07-28	22:00:00	Barbastella barbastellus	Female	Adult	41	NA	NA	NA
LPO_RA	RHONE-ALPES	LOIRE	42	4°09'57" E	45°43'37"	470	2010-07-28	22:25:00	Barbastella barbastellus	Female	Adult	41	NA	NA	NA
LPO_RA	RHONE-ALPES	RHONE	69	4°38'29" E	45°52'13"	698	2010-07-28	01:00:00	Barbastella barbastellus	Female	Adult	NA	NA	NA	NA
LPO_RA	RHONE-ALPES	LOIRE	42	4°09'57" E	45°43'37"	580	2010-07-30	00:15:00	Barbastella barbastellus	Male	Adult	39	NA	NA	9
LPO_RA	RHONE-ALPES	LOIRE	42	4°09'57" E	45°43'37"	580	2010-07-30	01:45:00	Barbastella barbastellus	Male	Adult	39	NA	NA	NA
LPO_RA	RHONE-ALPES	HAUTE-SAVOIE	74	6°25'41" E	46°02'04"	548	2010-08-03	21:40:00	Barbastella barbastellus	Female	NA	41	NA	NA	8
LPO_RA	RHONE-ALPES	AIN	1	5°20'56" E	46°05'58"	400	2010-08-10	21:30:00	Barbastella barbastellus	Male	Adult	39	NA	NA	NA
LPO_RA	RHONE-ALPES	AIN	1	5°20'56" E	46°05'58"	400	2010-08-11	00:40:00	Barbastella barbastellus	Female	Adult	NA	NA	NA	NA
LPO_RA	RHONE-ALPES	SAVOIE	73	6°26'37" E	45°28'39"	1130	2010-09-15	23:35:00	Barbastella barbastellus	Male	Adult	37	NA	NA	NA
LPO_RA	RHONE-ALPES	SAVOIE	73	6°26'37" E	45°28'39"	1130	2010-09-15	23:20:00	Barbastella barbastellus	Female	Adult	38	NA	NA	NA
LPO_RA	RHONE-ALPES	SAVOIE	73	6°26'37" E	45°28'39"	1130	2010-09-15	23:20:00	Barbastella barbastellus	Male	Adult	39	NA	NA	NA
LPO_RA	RHONE-ALPES	SAVOIE	73	6°26'37" E	45°28'39"	1130	2010-09-15	23:45:00	Barbastella barbastellus	Male	Adult	40	NA	NA	NA
LPO_RA	RHONE-ALPES	SAVOIE	73	6°26'37" E	45°28'39"	1130	2010-09-15	23:15:00	Barbastella barbastellus	Male	Adult	40	NA	NA	NA
LPO_RA	RHONE-ALPES	SAVOIE	73	6°26'37" E	45°28'39"	1130	2010-09-15	22:55:00	Barbastella barbastellus	Female	Adult	40	NA	NA	NA
LPO_RA	RHONE-ALPES	SAVOIE	73	6°26'37" E	45°28'39"	1130	2010-09-15	23:25:00	Barbastella barbastellus	Female	Adult	41	NA	NA	NA
LPO_RA	RHONE-ALPES	SAVOIE	73	6°26'37" E	45°28'39"	1130	2010-09-15	22:55:00	Barbastella barbastellus	Female	Adult	41	NA	NA	NA
LPO_RA	RHONE-ALPES	SAVOIE	73	6°26'37" E	45°28'39"	1130	2010-09-15	23:15:00	Barbastella barbastellus	Male	Adult	41	NA	NA	NA
LPO_RA	RHONE-ALPES	SAVOIE	73	6°26'37" E	45°28'39"	1130	2010-09-15	23:55:00	Barbastella barbastellus	Female	Adult	42	NA	NA	NA
LPO_RA	RHONE-ALPES	SAVOIE	73	6°26'37" E	45°28'39"	1130	2010-09-16	00:25:00	Barbastella barbastellus	Male	Adult	38	NA	NA	NA
LPO_RA	RHONE-ALPES	SAVOIE	73	6°26'37" E	45°28'39"	1130	2010-09-16	00:25:00	Barbastella barbastellus	Male	Adult	39	NA	NA	NA
LPO_RA	RHONE-ALPES	SAVOIE	73	6°26'37" E	45°28'39"	1130	2010-09-16	00:35:00	Barbastella barbastellus	Female	Adult	39	NA	NA	NA
LPO_RA	RHONE-ALPES	SAVOIE	73	6°26'37" E	45°28'39"	1130	2010-09-16	01:07:00	Barbastella barbastellus	Male	Adult	40	NA	NA	NA
LPO_RA	RHONE-ALPES	AIN	1	5°20'56" E	46°05'58"	400	2010-09-22	00:44:00	Barbastella barbastellus	Female	Adult	40	NA	NA	8
LPO_RA	RHONE-ALPES	LOIRE	42	4°09'57" E	45°43'37"	580	2010-10-07	20:52:00	Barbastella barbastellus	Male	Adult	40	NA	NA	7
LPO_RA	RHONE-ALPES	LOIRE	42	4°09'57" E	45°43'37"	580	2010-10-07	22:35:00	Barbastella barbastellus	Male	Adult	38	NA	NA	7
LPO_RA	RHONE-ALPES	LOIRE	42	4°09'57" E	45°43'37"	580	2010-10-07	22:13:00	Barbastella barbastellus	Male	Adult	39	NA	NA	7
LPO_RA	RHONE-ALPES	LOIRE	42	4°09'57" E	45°43'37"	580	2010-10-07	20:44:00	Barbastella barbastellus	Female	Adult	41	NA	NA	8
LPO_RA	RHONE-ALPES	LOIRE	42	4°09'57" E	45°43'37"	580	2010-10-07	22:05:00	Barbastella barbastellus	Male	Adult	39	NA	NA	8
LPO_RA	RHONE-ALPES	LOIRE	42	4°09'57" E	45°43'37"	580	2010-10-07	22:13:00	Barbastella barbastellus	Female	Adult	40	NA	NA	8
LPO_RA	RHONE-ALPES	LOIRE	42	4°09'57" E	45°43'37"	580	2010-10-07	22:35:00	Barbastella barbastellus	Female	Adult	41	NA	NA	8
LPO_RA	RHONE-ALPES	LOIRE	42	4°09'57" E	45°43'37"	580	2010-10-07	21:36:00	Barbastella barbastellus	Female	Adult	42	NA	NA	8
LPO_RA	RHONE-ALPES	LOIRE	42	4°09'57" E	45°43'37"	580	2010-10-07	20:44:00	Barbastella barbastellus	Male	Adult	39	NA	NA	9
LPO_RA	RHONE-ALPES	RHONE	69	4°38'29" E	45°52'13"	419	2010-10-09	21:15:00	Barbastella barbastellus	Male	Adult	40	NA	NA	9
LPO_RA	RHONE-ALPES	AIN	1	5°20'56" E	46°05'58"	450	2011-04-02	22:50:00	Barbastella barbastellus	Female	Adult	38	NA	NA	8
LPO_RA	RHONE-ALPES	AIN	1	5°20'56" E	46°05'58"	450	2011-04-03	00:02:00	Barbastella barbastellus	Male	Adult	40	NA	NA	10
LPO_RA	RHONE-ALPES	RHONE	69	4°38'29" E	45°52'13"	557	2011-05-01	00:20:00	Barbastella barbastellus	Female	Adult	40	NA	NA	NA
LPO_RA	RHONE-ALPES	RHONE	69	4°38'29" E	45°52'13"	501	2011-05-13	22:40:00	Barbastella barbastellus	Female	Adult	37	NA	NA	NA
LPO_RA	RHONE-ALPES	RHONE	69	4°38'29" E	45°52'13"	501	2011-05-13	22:00:00	Barbastella barbastellus	Female	Adult	38	NA	NA	NA
LPO_RA	RHONE-ALPES	ARDECHE	7	4°25'29" E	44°45'06"	333	2011-06-23	NA	Barbastella barbastellus	Female	Adult	40	NA	NA	NA
LPO_RA	RHONE-ALPES	HAUTE-SAVOIE	74	6°25'41" E	46°02'04"	962	2011-07-03	02:05:00	Barbastella barbastellus	Female	Adult	40	NA	NA	NA
LPO_RA	RHONE-ALPES	ARDECHE	7	4°25'29" E	44°45'06"	768	2011-08-03	NA	Barbastella barbastellus	Male	Adult	39	NA	NA	NA
LPO_RA	RHONE-ALPES	ARDECHE	7	4°25'29" E	44°45'06"	768	2011-08-03	NA	Barbastella barbastellus	Female	Adult	41	NA	NA	NA
LPO_RA	RHONE-ALPES	LOIRE	42	4°09'57" E	45°43'37"	540	2011-09-29	00:00:00	Barbastella barbastellus	Male	Adult	39	NA	NA	NA
LPO_RA	RHONE-ALPES	HAUTE-SAVOIE	74	6°25'41" E	46°02'04"	900	2011-09-30	21:15:00	Barbastella barbastellus	Male	Adult	39	NA	NA	NA
LPO_RA	RHONE-ALPES	AIN	1	5°20'56" E	46°05'58"	610	2012-06-05	22:20:00	Barbastella barbastellus	Male	Adult	40	NA	NA	NA
LPO_RA	RHONE-ALPES	AIN	1	5°20'56" E	46°05'58"	610	2012-06-05	22:55:00	Barbastella barbastellus	Female	Adult	40	NA	NA	NA
LPO_RA	RHONE-ALPES	SAVOIE	73	6°26'37" E	45°28'39"	640	2012-07-18	NA	Barbastella barbastellus	Male	Adult	NA	NA	NA	NA
LPO_RA	RHONE-ALPES	SAVOIE	73	6°26'37" E	45°28'39"	448	2012-09-11	23:30:00	Barbastella barbastellus	Male	Adult	41	NA	NA	9
LPO_RA	RHONE-ALPES	RHONE	69	4°38'29" E	45°52'13"	614	2012-09-17	22:20:00	Barbastella barbastellus	Male	Adult	39	NA	NA	NA
LPO_RA	RHONE-ALPES	RHONE	69	4°38'29" E	45°52'13"	614	2012-09-17	21:40:00	Barbastella barbastellus	Male	Adult	40	NA	NA	NA
LPO_RA	RHONE-ALPES	RHONE	69	4°38'29" E	45°52'13"	605	2013-06-07	23:40:00	Barbastella barbastellus	Male	Adult	39	NA	NA	NA
LPO_RA	RHONE-ALPES	ISERE	38	5°34'34" E	45°15'48"	209	2013-07-06	01:20:00	Barbastella barbastellus	Female	Adult	NA	NA	NA	NA
LPO_RA	RHONE-ALPES	ISERE	38	5°34'34" E	45°15'48"	209	2013-07-06	01:00:00	Barbastella barbastellus	Female	Adult	NA	NA	NA	NA
LPO_RA	RHONE-ALPES	LOIRE	42	4°09'57" E	45°43'37"	343	2013-07-20	22:08:00	Barbastella barbastellus	Female	Adult	40	NA	NA	9
LPO_RA	RHONE-ALPES	LOIRE	42	4°09'57" E	45°43'37"	343	2013-07-20	22:08:00	Barbastella barbastellus	Female	Adult	40	NA	NA	NA
LPO_RA	RHONE-ALPES	ISERE	38	5°34'34" E	45°15'48"	209	2013-07-23	22:45:00	Barbastella barbastellus	Female	Adult	NA	NA	NA	NA
LPO_RA	RHONE-ALPES	RHONE	69	4°38'29" E	45°52'13"	614	2013-09-01	02:10:00	Barbastella barbastellus	Female	Adult	39	NA	NA	9
LPO_RA	RHONE-ALPES	LOIRE	42	4°09'57" E	45°43'37"	700	2014-06-26	05:10:00	Barbastella barbastellus	Male	NA	38	NA	NA	9
LPO_RA	RHONE-ALPES	RHONE	69	4°38'29" E	45°52'13"	412	2014-08-16	23:10:00	Barbastella barbastellus	Male	Adult	NA	NA	NA	9
LPO_RA	RHONE-ALPES	RHONE	69	4°38'29" E	45°52'13"	614	2014-08-26	02:35:00	Barbastella barbastellus	Female	Adult	40	NA	NA	9
LPO_RA	RHONE-ALPES	RHONE	69	4°38'29" E	45°52'13"	614	2015-09-08	21:20:00	Barbastella barbastellus	Male	Adult	39	NA	NA	8
LPO_RA	RHONE-ALPES	RHONE	69	4°38'29" E	45°52'13"	614	2015-09-08	21:45:00	Barbastella barbastellus	Female	NA	40	NA	NA	8
LPO_RA	RHONE-ALPES	RHONE	69	4°38'29" E	45°52'13"	614	2015-09-09	02:45:00	Barbastella barbastellus	Female	Adult	40	NA	NA	9
ONFtot	PROVENCE-ALPES-COTE D'AZUR	ALPES-DE-HAUTE-PROVENCE	4	6°14'38" E	44°06'22"	1236	2004-07-15	NA	Barbastella barbastellus	Female	Adult	NA	NA	NA	NA
ONFtot	PROVENCE-ALPES-COTE D'AZUR	ALPES-DE-HAUTE-PROVENCE	4	6°14'38" E	44°06'22"	1110	2004-08-10	NA	Barbastella barbastellus	Female	Adult	NA	NA	NA	NA
ONFtot	BRETAGNE	FINISTERE	29	4°03'32" W	48°15'40"	NA	2006-07-18	00:25:00	Barbastella barbastellus	Female	Adult	40	NA	NA	10
ONFtot	AUVERGNE	ALLIER	3	3°11'18" E	46°23'37"	NA	2008-08-18	00:30:00	Barbastella barbastellus	Male	Adult	38	NA	NA	8
ONFtot	PAYS DE LA LOIRE	SARTHE	72	0°13'20" E	47°59'40"	NA	2008-09-04	21:50:00	Barbastella barbastellus	Male	Adult	39	NA	NA	8
ONFtot	BRETAGNE	FINISTERE	29	4°03'32" W	48°15'40"	NA	2009-06-16	01:00:00	Barbastella barbastellus	Female	Adult	40	NA	NA	10
ONFtot	LANGUEDOC-ROUSSILLON	LOZERE	48	3°30'01" E	44°31'02"	760	2009-06-22	02:10:00	Barbastella barbastellus	Male	Adult	39	NA	NA	9
ONFtot	LANGUEDOC-ROUSSILLON	LOZERE	48	3°30'01" E	44°31'02"	770	2009-06-29	04:30:00	Barbastella barbastellus	Male	Adult	39	NA	NA	9
ONFtot	PROVENCE-ALPES-COTE D'AZUR	ALPES-DE-HAUTE-PROVENCE	4	6°14'38" E	44°06'22"	864	2009-09-22	NA	Barbastella barbastellus	Male	Adult	38	NA	NA	NA
ONFtot	PROVENCE-ALPES-COTE D'AZUR	ALPES-DE-HAUTE-PROVENCE	4	6°14'38" E	44°06'22"	864	2009-09-22	NA	Barbastella barbastellus	Female	Adult	40	NA	NA	NA
ONFtot	LANGUEDOC-ROUSSILLON	GARD	30	4°10'49" E	43°59'36"	NA	2010-06-10	22:10:00	Barbastella barbastellus	Female	Adult	NA	NA	NA	NA
ONFtot	LANGUEDOC-ROUSSILLON	GARD	30	4°10'49" E	43°59'36"	NA	2010-06-13	22:15:00	Barbastella barbastellus	Male	NA	40	NA	NA	7
ONFtot	PROVENCE-ALPES-COTE D'AZUR	ALPES-DE-HAUTE-PROVENCE	4	6°14'38" E	44°06'22"	864	2010-07-14	NA	Barbastella barbastellus	Male	NA	40	NA	NA	8
ONFtot	PROVENCE-ALPES-COTE D'AZUR	ALPES-DE-HAUTE-PROVENCE	4	6°14'38" E	44°06'22"	864	2010-07-14	NA	Barbastella barbastellus	Male	Adult	40	NA	NA	8
ONFtot	AUVERGNE	ALLIER	3	3°11'18" E	46°23'37"	NA	2010-07-27	22:30:00	Barbastella barbastellus	Male	Adult	39	NA	NA	9
ONFtot	AUVERGNE	ALLIER	3	3°11'18" E	46°23'37"	NA	2010-07-27	23:30:00	Barbastella barbastellus	Male	Adult	40	NA	NA	9
ONFtot	AUVERGNE	ALLIER	3	3°11'18" E	46°23'37"	NA	2010-08-07	00:00:00	Barbastella barbastellus	Male	Adult	38	NA	NA	9
ONFtot	AUVERGNE	ALLIER	3	3°11'18" E	46°23'37"	NA	2010-08-07	23:00:00	Barbastella barbastellus	Male	Adult	40	NA	NA	9
ONFtot	AUVERGNE	ALLIER	3	3°11'18" E	46°23'37"	NA	2010-08-10	NA	Barbastella barbastellus	Male	Adult	38	NA	NA	8
ONFtot	AUVERGNE	ALLIER	3	3°11'18" E	46°23'37"	NA	2010-08-14	00:00:00	Barbastella barbastellus	Female	Adult	38	NA	NA	8
ONFtot	PROVENCE-ALPES-COTE D'AZUR	HAUTES-ALPES	5	6°15'47" E	44°39'49"	NA	2010-09-01	22:00:00	Barbastella barbastellus	Male	Adult	39	NA	NA	7
ONFtot	PROVENCE-ALPES-COTE D'AZUR	HAUTES-ALPES	5	6°15'47" E	44°39'49"	NA	2010-09-01	22:45:00	Barbastella barbastellus	Male	Adult	40	NA	NA	9
ONFtot	RHONE-ALPES	AIN	1	5°20'56" E	46°05'58"	NA	2010-09-21	00:44:00	Barbastella barbastellus	NA	NA	40	NA	NA	8
ONFtot	LANGUEDOC-ROUSSILLON	GARD	30	4°10'49" E	43°59'36"	NA	2011-06-13	22:10:00	Barbastella barbastellus	Female	Adult	41	NA	NA	9
ONFtot	PROVENCE-ALPES-COTE D'AZUR	HAUTES-ALPES	5	6°15'47" E	44°39'49"	NA	2011-07-03	02:00:00	Barbastella barbastellus	Female	Adult	NA	NA	NA	NA
ONFtot	PAYS DE LA LOIRE	SARTHE	72	0°13'20" E	47°59'40"	NA	2011-07-19	22:30:00	Barbastella barbastellus	Female	Adult	NA	NA	NA	NA
ONFtot	LANGUEDOC-ROUSSILLON	GARD	30	4°10'49" E	43°59'36"	NA	2011-07-24	22:05:00	Barbastella barbastellus	Female	Adult	NA	NA	NA	8
ONFtot	LANGUEDOC-ROUSSILLON	LOZERE	48	3°30'01" E	44°31'02"	NA	2012-05-28	22:55:00	Barbastella barbastellus	Male	Adult	38	NA	NA	7
ONFtot	LANGUEDOC-ROUSSILLON	LOZERE	48	3°30'01" E	44°31'02"	NA	2012-07-15	05:28:00	Barbastella barbastellus	Male	Adult	40	NA	NA	8
ONFtot	LANGUEDOC-ROUSSILLON	LOZERE	48	3°30'01" E	44°31'02"	NA	2012-07-18	22:20:00	Barbastella barbastellus	Male	Adult	39	NA	NA	9
ONFtot	LANGUEDOC-ROUSSILLON	LOZERE	48	3°30'01" E	44°31'02"	NA	2012-07-19	05:20:00	Barbastella barbastellus	Male	Adult	39	NA	NA	NA
ONFtot	LANGUEDOC-ROUSSILLON	LOZERE	48	3°30'01" E	44°31'02"	NA	2012-07-22	22:10:00	Barbastella barbastellus	Male	Adult	40	NA	NA	8
ONFtot	LANGUEDOC-ROUSSILLON	LOZERE	48	3°30'01" E	44°31'02"	NA	2012-07-28	21:30:00	Barbastella barbastellus	Female	Adult	40	NA	NA	9
ONFtot	BOURGOGNE	COTE-D'OR	21	4°46'20" E	47°25'29"	NA	2012-08-28	02:55:00	Barbastella barbastellus	Male	Adult	39	NA	NA	8
ONFtot	LANGUEDOC-ROUSSILLON	LOZERE	48	3°30'01" E	44°31'02"	NA	2013-07-22	22:05:00	Barbastella barbastellus	Male	Adult	39	NA	NA	8
ONFtot	PROVENCE-ALPES-COTE D'AZUR	HAUTES-ALPES	5	6°15'47" E	44°39'49"	NA	2014-07-15	05:15:00	Barbastella barbastellus	Male	Adult	40	NA	NA	9
ONFtot	CENTRE	EURE-ET-LOIR	28	1°22'13" E	48°23'15"	NA	2016-07-20	00:39:00	Barbastella barbastellus	Male	Adult	39	NA	NA	10
Remy_Grignon	AUVERGNE	ALLIER	3	3°11'18" E	46°23'37"	NA	2006-07-20	22:15:00	Barbastella barbastellus	Female	Adult	40	NA	NA	10
Remy_Grignon	AUVERGNE	ALLIER	3	3°11'18" E	46°23'37"	NA	2008-08-18	00:30:00	Barbastella barbastellus	Male	NA	38	NA	NA	8
Remy_Grignon	AUVERGNE	ALLIER	3	3°11'18" E	46°23'37"	267	2014-08-21	23:20:00	Barbastella barbastellus	Male	Adult	38	NA	NA	8
Remy_Grignon	AUVERGNE	ALLIER	3	3°11'18" E	46°23'37"	245	2014-09-10	21:40:00	Barbastella barbastellus	Male	Adult	39	NA	NA	9
Alice Cheron	PAYS DE LA LOIRE	SARTHE	72	0°13'20" E	47°59'40"	NA	2015-07-05	22:50:00	Barbastella barbastellus	Male	Adult	37	NA	NA	NA
Alice Cheron	PAYS DE LA LOIRE	SARTHE	72	0°13'20" E	47°59'40"	NA	2015-07-07	02:30:00	Barbastella barbastellus	Male	Adult	38	NA	NA	NA
Alice Cheron	PAYS DE LA LOIRE	SARTHE	72	0°13'20" E	47°59'40"	NA	2015-09-17	21:58:00	Barbastella barbastellus	Male	Adult	38	NA	NA	NA
Alice Cheron	PAYS DE LA LOIRE	SARTHE	72	0°13'20" E	47°59'40"	NA	2015-09-17	22:05:00	Barbastella barbastellus	Male	Adult	37	NA	NA	NA
Alice Cheron	PAYS DE LA LOIRE	SARTHE	72	0°13'20" E	47°59'40"	NA	2015-09-17	23:10:00	Barbastella barbastellus	Male	Adult	37	NA	NA	NA
Alice Cheron	PAYS DE LA LOIRE	SARTHE	72	0°13'20" E	47°59'40"	NA	2015-09-17	22:52:00	Barbastella barbastellus	Male	Adult	38	NA	NA	NA
Alice Cheron	PAYS DE LA LOIRE	SARTHE	72	0°13'20" E	47°59'40"	NA	2015-09-17	23:17:00	Barbastella barbastellus	Female	Adult	37	NA	NA	NA
Alice Cheron	PAYS DE LA LOIRE	SARTHE	72	0°13'20" E	47°59'40"	NA	2015-09-17	22:36:00	Barbastella barbastellus	Female	Adult	40	NA	NA	NA
Alice Cheron	PAYS DE LA LOIRE	SARTHE	72	0°13'20" E	47°59'40"	NA	2015-09-17	00:10:00	Barbastella barbastellus	Female	Adult	39	NA	NA	NA
Alice Cheron	PAYS DE LA LOIRE	SARTHE	72	0°13'20" E	47°59'40"	NA	2016-07-09	01:01:00	Barbastella barbastellus	Male	Adult	38	NA	NA	NA
Arnaud LH	BRETAGNE	ILLE-ET-VILAINE	35	1°38'19" W	48°09'16"	NA	2003-06-12	01:45:00	Barbastella barbastellus	Male	Adult	38	NA	NA	NA
Arnaud LH	BRETAGNE	ILLE-ET-VILAINE	35	1°38'19" W	48°09'16"	NA	2003-06-25	23:00:00	Barbastella barbastellus	Male	Adult	37	NA	NA	NA
Arnaud LH	BRETAGNE	ILLE-ET-VILAINE	35	1°38'19" W	48°09'16"	NA	2003-06-27	23:30:00	Barbastella barbastellus	Male	Adult	37	NA	NA	NA
Arnaud LH	BRETAGNE	ILLE-ET-VILAINE	35	1°38'19" W	48°09'16"	NA	2003-06-27	01:45:00	Barbastella barbastellus	Male	Adult	39	NA	NA	NA
Arnaud LH	BRETAGNE	ILLE-ET-VILAINE	35	1°38'19" W	48°09'16"	NA	2003-06-27	22:45:00	Barbastella barbastellus	Female	Adult	39	NA	NA	NA
Arnaud LH	BRETAGNE	ILLE-ET-VILAINE	35	1°38'19" W	48°09'16"	NA	2003-06-27	22:45:00	Barbastella barbastellus	Female	Adult	40	NA	NA	NA
Arnaud LH	BRETAGNE	ILLE-ET-VILAINE	35	1°38'19" W	48°09'16"	NA	2003-06-27	22:45:00	Barbastella barbastellus	Female	Adult	40	NA	NA	NA
Arnaud LH	BRETAGNE	ILLE-ET-VILAINE	35	1°38'19" W	48°09'16"	NA	2003-06-30	23:50:00	Barbastella barbastellus	Male	Adult	39	NA	NA	NA
Arnaud LH	BRETAGNE	ILLE-ET-VILAINE	35	1°38'19" W	48°09'16"	NA	2003-07-19	23:50:00	Barbastella barbastellus	Female	Adult	39	NA	NA	NA
Arnaud LH	BRETAGNE	MORBIHAN	56	2°48'36" W	47°50'47"	NA	2003-08-04	22:30:00	Barbastella barbastellus	Female	Adult	38	NA	NA	NA
Arnaud LH	BRETAGNE	MORBIHAN	56	2°48'36" W	47°50'47"	NA	2003-08-04	22:00:00	Barbastella barbastellus	Female	Adult	39	NA	NA	NA
Arnaud LH	BRETAGNE	MORBIHAN	56	2°48'36" W	47°50'47"	NA	2003-08-11	23:50:00	Barbastella barbastellus	Male	Adult	39	NA	NA	NA
Arnaud LH	BRETAGNE	MORBIHAN	56	2°48'36" W	47°50'47"	NA	2003-08-12	00:40:00	Barbastella barbastellus	Male	Adult	37	NA	NA	NA
Arnaud LH	BRETAGNE	MORBIHAN	56	2°48'36" W	47°50'47"	NA	2003-08-12	23:30:00	Barbastella barbastellus	Female	Adult	42	NA	NA	NA
Arnaud LH	BRETAGNE	ILLE-ET-VILAINE	35	1°38'19" W	48°09'16"	NA	2003-08-22	23:40:00	Barbastella barbastellus	Male	Adult	38	NA	NA	NA
Arnaud LH	BRETAGNE	ILLE-ET-VILAINE	35	1°38'19" W	48°09'16"	NA	2003-08-24	01:15:00	Barbastella barbastellus	Male	Adult	38	NA	NA	NA
Arnaud LH	BRETAGNE	ILLE-ET-VILAINE	35	1°38'19" W	48°09'16"	NA	2003-08-24	23:30:00	Barbastella barbastellus	Male	Adult	37	NA	NA	NA
Arnaud LH	BRETAGNE	ILLE-ET-VILAINE	35	1°38'19" W	48°09'16"	NA	2003-09-26	00:30:00	Barbastella barbastellus	Male	Adult	38	NA	NA	NA
Arnaud LH	BRETAGNE	ILLE-ET-VILAINE	35	1°38'19" W	48°09'16"	NA	2003-09-26	22:10:00	Barbastella barbastellus	Male	Adult	40	NA	NA	NA
Arnaud LH	BRETAGNE	ILLE-ET-VILAINE	35	1°38'19" W	48°09'16"	NA	2004-06-11	02:20:00	Barbastella barbastellus	Male	Adult	36	NA	NA	NA
Arnaud LH	BRETAGNE	ILLE-ET-VILAINE	35	1°38'19" W	48°09'16"	NA	2004-06-11	23:10:00	Barbastella barbastellus	Male	Adult	36	NA	NA	NA
Arnaud LH	BRETAGNE	ILLE-ET-VILAINE	35	1°38'19" W	48°09'16"	NA	2004-06-11	01:30:00	Barbastella barbastellus	Male	Adult	38	NA	NA	NA
Arnaud LH	BRETAGNE	ILLE-ET-VILAINE	35	1°38'19" W	48°09'16"	NA	2004-06-11	02:20:00	Barbastella barbastellus	Female	Adult	40	NA	NA	NA
Arnaud LH	BRETAGNE	ILLE-ET-VILAINE	35	1°38'19" W	48°09'16"	NA	2004-06-11	02:20:00	Barbastella barbastellus	Female	Adult	41	NA	NA	NA
Arnaud LH	BRETAGNE	ILLE-ET-VILAINE	35	1°38'19" W	48°09'16"	NA	2004-06-12	23:32:00	Barbastella barbastellus	Male	Adult	37	NA	NA	NA
Arnaud LH	BRETAGNE	ILLE-ET-VILAINE	35	1°38'19" W	48°09'16"	NA	2004-06-12	23:57:00	Barbastella barbastellus	Female	Adult	37	NA	NA	NA
Arnaud LH	BRETAGNE	ILLE-ET-VILAINE	35	1°38'19" W	48°09'16"	NA	2004-06-12	02:45:00	Barbastella barbastellus	Female	Adult	40	NA	NA	NA
Arnaud LH	BRETAGNE	ILLE-ET-VILAINE	35	1°38'19" W	48°09'16"	NA	2004-06-25	01:15:00	Barbastella barbastellus	Female	Adult	41	NA	NA	NA
Arnaud LH	BRETAGNE	ILLE-ET-VILAINE	35	1°38'19" W	48°09'16"	NA	2004-07-02	00:25:00	Barbastella barbastellus	Female	Adult	38	NA	NA	NA
Arnaud LH	BRETAGNE	ILLE-ET-VILAINE	35	1°38'19" W	48°09'16"	NA	2004-07-05	23:00:00	Barbastella barbastellus	Male	Adult	37	NA	NA	NA
Arnaud LH	BRETAGNE	ILLE-ET-VILAINE	35	1°38'19" W	48°09'16"	NA	2004-07-05	00:35:00	Barbastella barbastellus	Male	Adult	39	NA	NA	NA
Arnaud LH	BRETAGNE	ILLE-ET-VILAINE	35	1°38'19" W	48°09'16"	NA	2004-07-13	23:00:00	Barbastella barbastellus	Male	Adult	37	NA	NA	NA
Arnaud LH	BRETAGNE	MORBIHAN	56	2°48'36" W	47°50'47"	NA	2004-07-31	23:00:00	Barbastella barbastellus	Male	Adult	37	NA	NA	NA
Arnaud LH	BRETAGNE	ILLE-ET-VILAINE	35	1°38'19" W	48°09'16"	NA	2004-08-23	23:55:00	Barbastella barbastellus	Male	Adult	38	NA	NA	NA
Arnaud LH	BRETAGNE	ILLE-ET-VILAINE	35	1°38'19" W	48°09'16"	NA	2004-08-23	23:25:00	Barbastella barbastellus	Male	Adult	37	NA	NA	NA
Arnaud LH	BRETAGNE	ILLE-ET-VILAINE	35	1°38'19" W	48°09'16"	NA	2004-08-23	22:15:00	Barbastella barbastellus	Male	Adult	39	NA	NA	NA
Arnaud LH	BRETAGNE	ILLE-ET-VILAINE	35	1°38'19" W	48°09'16"	NA	2004-08-28	00:30:00	Barbastella barbastellus	Male	Adult	38	NA	NA	NA
Arnaud LH	BRETAGNE	ILLE-ET-VILAINE	35	1°38'19" W	48°09'16"	NA	2004-09-08	23:00:00	Barbastella barbastellus	Male	Adult	39	NA	NA	NA
Arnaud LH	BRETAGNE	ILLE-ET-VILAINE	35	1°38'19" W	48°09'16"	NA	2004-09-08	23:00:00	Barbastella barbastellus	Male	Adult	39	NA	NA	NA
Arnaud LH	BRETAGNE	ILLE-ET-VILAINE	35	1°38'19" W	48°09'16"	NA	2005-04-27	22:15:00	Barbastella barbastellus	Female	Adult	40	NA	NA	NA
Arnaud LH	BRETAGNE	ILLE-ET-VILAINE	35	1°38'19" W	48°09'16"	NA	2005-04-29	00:10:00	Barbastella barbastellus	Female	Adult	37	NA	NA	NA
Arnaud LH	BRETAGNE	ILLE-ET-VILAINE	35	1°38'19" W	48°09'16"	NA	2005-04-29	22:20:00	Barbastella barbastellus	Male	Adult	37	NA	NA	NA
Arnaud LH	BRETAGNE	COTES-D'ARMOR	22	2°51'51" W	48°26'28"	NA	2005-05-01	23:40:00	Barbastella barbastellus	Male	Adult	39	NA	NA	NA
Arnaud LH	BRETAGNE	COTES-D'ARMOR	22	2°51'51" W	48°26'28"	NA	2005-05-01	23:10:00	Barbastella barbastellus	Female	Adult	41	NA	NA	NA
Arnaud LH	BRETAGNE	COTES-D'ARMOR	22	2°51'51" W	48°26'28"	NA	2005-05-01	23:10:00	Barbastella barbastellus	Female	Adult	39	NA	NA	NA
Arnaud LH	BRETAGNE	ILLE-ET-VILAINE	35	1°38'19" W	48°09'16"	NA	2005-06-21	01:41:00	Barbastella barbastellus	Male	Adult	38	NA	NA	NA
Arnaud LH	BRETAGNE	ILLE-ET-VILAINE	35	1°38'19" W	48°09'16"	NA	2005-06-21	02:23:00	Barbastella barbastellus	Male	Adult	38	NA	NA	NA
Arnaud LH	BRETAGNE	ILLE-ET-VILAINE	35	1°38'19" W	48°09'16"	NA	2005-06-25	22:55:00	Barbastella barbastellus	Male	Adult	38	NA	NA	NA
Arnaud LH	BRETAGNE	ILLE-ET-VILAINE	35	1°38'19" W	48°09'16"	NA	2005-07-11	00:15:00	Barbastella barbastellus	Female	Adult	39	NA	NA	NA
Arnaud LH	BRETAGNE	ILLE-ET-VILAINE	35	1°38'19" W	48°09'16"	NA	2005-07-12	23:10:00	Barbastella barbastellus	Male	Adult	38	NA	NA	NA
Arnaud LH	BRETAGNE	ILLE-ET-VILAINE	35	1°38'19" W	48°09'16"	NA	2005-07-13	00:40:00	Barbastella barbastellus	Female	Adult	40	NA	NA	NA
Arnaud LH	BRETAGNE	ILLE-ET-VILAINE	35	1°38'19" W	48°09'16"	NA	2005-07-14	00:30:00	Barbastella barbastellus	Female	Adult	39	NA	NA	NA
Arnaud LH	BRETAGNE	ILLE-ET-VILAINE	35	1°38'19" W	48°09'16"	NA	2005-07-17	22:30:00	Barbastella barbastellus	Male	Adult	38	NA	NA	NA
Arnaud LH	BRETAGNE	ILLE-ET-VILAINE	35	1°38'19" W	48°09'16"	NA	2005-07-17	00:30:00	Barbastella barbastellus	Female	Adult	36	NA	NA	NA
Arnaud LH	BRETAGNE	ILLE-ET-VILAINE	35	1°38'19" W	48°09'16"	NA	2005-07-17	22:30:00	Barbastella barbastellus	Female	Adult	38	NA	NA	NA
Arnaud LH	BRETAGNE	ILLE-ET-VILAINE	35	1°38'19" W	48°09'16"	NA	2005-07-17	22:30:00	Barbastella barbastellus	Female	Adult	40	NA	NA	NA
Arnaud LH	BRETAGNE	ILLE-ET-VILAINE	35	1°38'19" W	48°09'16"	NA	2005-07-17	22:30:00	Barbastella barbastellus	Female	Adult	39	NA	NA	NA
Arnaud LH	BRETAGNE	ILLE-ET-VILAINE	35	1°38'19" W	48°09'16"	NA	2005-07-17	23:25:00	Barbastella barbastellus	Female	Adult	40	NA	NA	NA
Arnaud LH	BRETAGNE	ILLE-ET-VILAINE	35	1°38'19" W	48°09'16"	NA	2005-07-17	00:30:00	Barbastella barbastellus	Female	Adult	38	NA	NA	NA
Arnaud LH	BRETAGNE	ILLE-ET-VILAINE	35	1°38'19" W	48°09'16"	NA	2005-07-17	22:30:00	Barbastella barbastellus	Female	Adult	40	NA	NA	NA
Arnaud LH	BRETAGNE	ILLE-ET-VILAINE	35	1°38'19" W	48°09'16"	NA	2005-07-18	22:30:00	Barbastella barbastellus	Female	Adult	40	NA	NA	NA
Arnaud LH	BRETAGNE	ILLE-ET-VILAINE	35	1°38'19" W	48°09'16"	NA	2005-07-18	23:30:00	Barbastella barbastellus	Female	Adult	40	NA	NA	NA
Arnaud LH	BRETAGNE	ILLE-ET-VILAINE	35	1°38'19" W	48°09'16"	NA	2005-07-20	00:25:00	Barbastella barbastellus	Female	Adult	39	NA	NA	NA
Arnaud LH	BRETAGNE	MORBIHAN	56	2°48'36" W	47°50'47"	NA	2005-07-26	22:45:00	Barbastella barbastellus	Male	Adult	37	NA	NA	NA
Arnaud LH	BRETAGNE	MORBIHAN	56	2°48'36" W	47°50'47"	NA	2005-07-28	22:30:00	Barbastella barbastellus	Female	Adult	37	NA	NA	NA
Arnaud LH	BRETAGNE	MORBIHAN	56	2°48'36" W	47°50'47"	NA	2005-07-28	22:30:00	Barbastella barbastellus	Male	Adult	38	NA	NA	NA
Arnaud LH	BRETAGNE	MORBIHAN	56	2°48'36" W	47°50'47"	NA	2005-07-28	22:30:00	Barbastella barbastellus	Female	Adult	39	NA	NA	NA
Arnaud LH	BRETAGNE	MORBIHAN	56	2°48'36" W	47°50'47"	NA	2005-07-28	22:30:00	Barbastella barbastellus	Female	Adult	39	NA	NA	NA
Arnaud LH	BRETAGNE	COTES-D'ARMOR	22	2°51'51" W	48°26'28"	NA	2005-08-10	22:30:00	Barbastella barbastellus	Male	Adult	37	NA	NA	NA
Arnaud LH	BRETAGNE	ILLE-ET-VILAINE	35	1°38'19" W	48°09'16"	NA	2006-05-02	23:49:00	Barbastella barbastellus	Female	Adult	39	NA	NA	NA
Arnaud LH	BRETAGNE	ILLE-ET-VILAINE	35	1°38'19" W	48°09'16"	NA	2006-06-08	23:15:00	Barbastella barbastellus	Female	Adult	38	NA	NA	NA
Arnaud LH	BRETAGNE	ILLE-ET-VILAINE	35	1°38'19" W	48°09'16"	NA	2006-06-14	00:10:00	Barbastella barbastellus	Male	Adult	38	NA	NA	NA
Arnaud LH	BRETAGNE	ILLE-ET-VILAINE	35	1°38'19" W	48°09'16"	NA	2006-07-10	23:30:00	Barbastella barbastellus	Male	Adult	36	NA	NA	NA
Arnaud LH	BRETAGNE	ILLE-ET-VILAINE	35	1°38'19" W	48°09'16"	NA	2006-07-10	NA	Barbastella barbastellus	Male	Adult	38	NA	NA	NA
Arnaud LH	BRETAGNE	ILLE-ET-VILAINE	35	1°38'19" W	48°09'16"	NA	2006-07-10	NA	Barbastella barbastellus	Male	Adult	38	NA	NA	NA
Arnaud LH	BRETAGNE	ILLE-ET-VILAINE	35	1°38'19" W	48°09'16"	NA	2007-04-19	23:30:00	Barbastella barbastellus	Male	Adult	37	NA	NA	NA
Arnaud LH	BRETAGNE	ILLE-ET-VILAINE	35	1°38'19" W	48°09'16"	NA	2007-04-23	23:20:00	Barbastella barbastellus	Female	Adult	40	NA	NA	NA
Arnaud LH	BRETAGNE	ILLE-ET-VILAINE	35	1°38'19" W	48°09'16"	NA	2007-09-08	21:35:00	Barbastella barbastellus	Male	Adult	38	NA	NA	NA
Arnaud LH	BRETAGNE	ILLE-ET-VILAINE	35	1°38'19" W	48°09'16"	NA	2008-05-02	22:00:00	Barbastella barbastellus	Female	Adult	37	NA	NA	NA
Arnaud LH	BRETAGNE	ILLE-ET-VILAINE	35	1°38'19" W	48°09'16"	NA	2008-06-11	22:08:00	Barbastella barbastellus	Female	Adult	40	NA	NA	NA
Arnaud LH	BRETAGNE	ILLE-ET-VILAINE	35	1°38'19" W	48°09'16"	NA	2008-06-14	01:42:00	Barbastella barbastellus	Female	Adult	39	NA	NA	NA
Arnaud LH	BRETAGNE	ILLE-ET-VILAINE	35	1°38'19" W	48°09'16"	NA	2008-06-16	01:35:00	Barbastella barbastellus	Male	Adult	37	NA	NA	NA
Arnaud LH	BRETAGNE	ILLE-ET-VILAINE	35	1°38'19" W	48°09'16"	NA	2008-06-16	03:10:00	Barbastella barbastellus	Female	Adult	38	NA	NA	NA
Arnaud LH	BRETAGNE	ILLE-ET-VILAINE	35	1°38'19" W	48°09'16"	NA	2008-06-16	02:20:00	Barbastella barbastellus	Male	Adult	37	NA	NA	NA
Arnaud LH	BRETAGNE	ILLE-ET-VILAINE	35	1°38'19" W	48°09'16"	NA	2008-06-16	02:46:00	Barbastella barbastellus	Male	Adult	38	NA	NA	NA
Arnaud LH	BRETAGNE	ILLE-ET-VILAINE	35	1°38'19" W	48°09'16"	NA	2008-07-04	23:00:00	Barbastella barbastellus	Male	Adult	38	NA	NA	NA
Arnaud LH	BRETAGNE	ILLE-ET-VILAINE	35	1°38'19" W	48°09'16"	NA	2008-07-05	23:30:00	Barbastella barbastellus	Male	Adult	35	NA	NA	NA
Arnaud LH	BRETAGNE	ILLE-ET-VILAINE	35	1°38'19" W	48°09'16"	NA	2009-05-31	00:45:00	Barbastella barbastellus	Male	Adult	37	NA	NA	NA
Arnaud LH	BRETAGNE	ILLE-ET-VILAINE	35	1°38'19" W	48°09'16"	NA	2009-05-31	02:50:00	Barbastella barbastellus	Male	Adult	37	NA	NA	NA
Arnaud LH	BRETAGNE	ILLE-ET-VILAINE	35	1°38'19" W	48°09'16"	NA	2009-05-31	02:50:00	Barbastella barbastellus	Female	Adult	40	NA	NA	NA
Arnaud LH	BRETAGNE	ILLE-ET-VILAINE	35	1°38'19" W	48°09'16"	NA	2009-05-31	23:10:00	Barbastella barbastellus	Female	Adult	38	NA	NA	NA
Arnaud LH	BRETAGNE	ILLE-ET-VILAINE	35	1°38'19" W	48°09'16"	NA	2009-05-31	02:10:00	Barbastella barbastellus	Female	Adult	39	NA	NA	NA
Arnaud LH	BRETAGNE	ILLE-ET-VILAINE	35	1°38'19" W	48°09'16"	NA	2009-06-10	01:20:00	Barbastella barbastellus	Male	Adult	36	NA	NA	NA
Arnaud LH	BRETAGNE	ILLE-ET-VILAINE	35	1°38'19" W	48°09'16"	NA	2009-06-13	04:05:00	Barbastella barbastellus	Male	Adult	37	NA	NA	NA
Arnaud LH	BRETAGNE	ILLE-ET-VILAINE	35	1°38'19" W	48°09'16"	NA	2009-06-13	00:25:00	Barbastella barbastellus	Male	Adult	38	NA	NA	NA
Arnaud LH	BRETAGNE	ILLE-ET-VILAINE	35	1°38'19" W	48°09'16"	NA	2009-06-13	04:05:00	Barbastella barbastellus	Female	Adult	39	NA	NA	NA
Arnaud LH	BRETAGNE	ILLE-ET-VILAINE	35	1°38'19" W	48°09'16"	NA	2009-06-21	23:15:00	Barbastella barbastellus	Male	Adult	39	NA	NA	NA
Arnaud LH	BRETAGNE	ILLE-ET-VILAINE	35	1°38'19" W	48°09'16"	NA	2009-06-24	23:15:00	Barbastella barbastellus	Male	Adult	39	NA	NA	NA
Arnaud LH	BRETAGNE	ILLE-ET-VILAINE	35	1°38'19" W	48°09'16"	NA	2009-07-05	01:45:00	Barbastella barbastellus	Female	Adult	38	NA	NA	NA
Arnaud LH	BRETAGNE	ILLE-ET-VILAINE	35	1°38'19" W	48°09'16"	NA	2009-07-05	02:05:00	Barbastella barbastellus	Female	Adult	41	NA	NA	NA
Arnaud LH	BRETAGNE	MORBIHAN	56	2°48'36" W	47°50'47"	NA	2009-08-02	22:15:00	Barbastella barbastellus	Female	Adult	40	NA	NA	NA
Arnaud LH	BRETAGNE	ILLE-ET-VILAINE	35	1°38'19" W	48°09'16"	NA	2009-08-20	01:40:00	Barbastella barbastellus	Male	Adult	38	NA	NA	NA
Arnaud LH	BRETAGNE	ILLE-ET-VILAINE	35	1°38'19" W	48°09'16"	NA	2009-08-24	02:10:00	Barbastella barbastellus	Male	Adult	38	NA	NA	NA
Arnaud LH	BRETAGNE	ILLE-ET-VILAINE	35	1°38'19" W	48°09'16"	NA	2010-04-28	23:10:00	Barbastella barbastellus	Female	Adult	39	NA	NA	NA
Arnaud LH	BRETAGNE	ILLE-ET-VILAINE	35	1°38'19" W	48°09'16"	NA	2010-04-28	22:20:00	Barbastella barbastellus	Female	Adult	38	NA	NA	NA
Arnaud LH	BRETAGNE	ILLE-ET-VILAINE	35	1°38'19" W	48°09'16"	NA	2010-05-27	22:00:00	Barbastella barbastellus	Female	Adult	39	NA	NA	NA
Arnaud LH	BRETAGNE	ILLE-ET-VILAINE	35	1°38'19" W	48°09'16"	NA	2010-06-02	23:00:00	Barbastella barbastellus	Female	Adult	39	NA	NA	NA
Arnaud LH	BRETAGNE	ILLE-ET-VILAINE	35	1°38'19" W	48°09'16"	NA	2010-06-03	00:31:00	Barbastella barbastellus	Female	Adult	39	NA	NA	NA
Arnaud LH	BRETAGNE	ILLE-ET-VILAINE	35	1°38'19" W	48°09'16"	NA	2010-06-11	23:00:00	Barbastella barbastellus	Male	Adult	37	NA	NA	NA
Arnaud LH	BRETAGNE	ILLE-ET-VILAINE	35	1°38'19" W	48°09'16"	NA	2010-06-22	23:30:00	Barbastella barbastellus	Female	Adult	39	NA	NA	NA
Arnaud LH	BRETAGNE	ILLE-ET-VILAINE	35	1°38'19" W	48°09'16"	NA	2010-06-25	23:12:00	Barbastella barbastellus	Male	Adult	37	NA	NA	NA
Arnaud LH	BRETAGNE	ILLE-ET-VILAINE	35	1°38'19" W	48°09'16"	NA	2010-06-25	01:06:00	Barbastella barbastellus	Female	Adult	40	NA	NA	NA
Arnaud LH	BRETAGNE	ILLE-ET-VILAINE	35	1°38'19" W	48°09'16"	NA	2010-07-01	23:30:00	Barbastella barbastellus	Female	Adult	39	NA	NA	NA
Arnaud LH	BRETAGNE	ILLE-ET-VILAINE	35	1°38'19" W	48°09'16"	NA	2010-07-22	23:00:00	Barbastella barbastellus	Male	Adult	38	NA	NA	NA
Arnaud LH	BRETAGNE	ILLE-ET-VILAINE	35	1°38'19" W	48°09'16"	NA	2010-07-22	23:40:00	Barbastella barbastellus	Female	Adult	40	NA	NA	NA
Arnaud LH	BRETAGNE	ILLE-ET-VILAINE	35	1°38'19" W	48°09'16"	NA	2011-04-19	22:55:00	Barbastella barbastellus	Female	Adult	38	NA	NA	NA
Arnaud LH	BRETAGNE	ILLE-ET-VILAINE	35	1°38'19" W	48°09'16"	NA	2011-05-06	23:00:00	Barbastella barbastellus	Female	Adult	38	NA	NA	NA
Arnaud LH	BRETAGNE	ILLE-ET-VILAINE	35	1°38'19" W	48°09'16"	NA	2011-06-07	23:00:00	Barbastella barbastellus	Male	Adult	38	NA	NA	NA
Arnaud LH	BRETAGNE	ILLE-ET-VILAINE	35	1°38'19" W	48°09'16"	NA	2011-06-28	23:00:00	Barbastella barbastellus	Female	Adult	40	NA	NA	NA
Arnaud LH	BRETAGNE	ILLE-ET-VILAINE	35	1°38'19" W	48°09'16"	NA	2011-07-08	23:00:00	Barbastella barbastellus	Female	Adult	40	NA	NA	NA
Benjamin_Allegrini	LANGUEDOC-ROUSSILLON	GARD	30	4°10'49" E	43°59'36"	NA	2012-08-09	22:25:00	Barbastella barbastellus	Male	Adult	38	NA	NA	NA
Benjamin_Allegrini	LANGUEDOC-ROUSSILLON	GARD	30	4°10'49" E	43°59'36"	NA	2012-08-09	21:48:00	Barbastella barbastellus	Female	Adult	38	NA	NA	NA
Benjamin_Allegrini	LANGUEDOC-ROUSSILLON	GARD	30	4°10'49" E	43°59'36"	NA	2012-08-09	22:53:00	Barbastella barbastellus	Female	Adult	38	NA	NA	NA
Benjamin_Allegrini	LANGUEDOC-ROUSSILLON	GARD	30	4°10'49" E	43°59'36"	NA	2012-08-09	22:32:00	Barbastella barbastellus	Female	Adult	40	NA	NA	NA
Benjamin_Allegrini	LANGUEDOC-ROUSSILLON	GARD	30	4°10'49" E	43°59'36"	NA	2012-08-09	22:08:00	Barbastella barbastellus	Female	Adult	39	NA	NA	NA
Benjamin_Allegrini	LANGUEDOC-ROUSSILLON	GARD	30	4°10'49" E	43°59'36"	NA	2012-08-09	22:57:00	Barbastella barbastellus	Female	Adult	40	NA	NA	NA
CMNF	NORD-PAS-DE-CALAIS	PAS-DE-CALAIS	62	2°17'19" E	50°29'37"	NA	2000-07-28	NA	Barbastella barbastellus	Male	Adult	38	NA	NA	NA
CMNF	NORD-PAS-DE-CALAIS	PAS-DE-CALAIS	62	2°17'19" E	50°29'37"	NA	2000-09-23	NA	Barbastella barbastellus	Female	NA	38	NA	NA	NA
CMNF	NORD-PAS-DE-CALAIS	PAS-DE-CALAIS	62	2°17'19" E	50°29'37"	NA	2003-08-07	NA	Barbastella barbastellus	Male	Adult	39	NA	NA	NA
CMNF	NORD-PAS-DE-CALAIS	PAS-DE-CALAIS	62	2°17'19" E	50°29'37"	NA	2003-08-07	NA	Barbastella barbastellus	Male	Adult	39	NA	NA	NA
CMNF	NORD-PAS-DE-CALAIS	PAS-DE-CALAIS	62	2°17'19" E	50°29'37"	NA	2003-08-07	NA	Barbastella barbastellus	Male	Adult	39	NA	NA	NA
CMNF	NORD-PAS-DE-CALAIS	PAS-DE-CALAIS	62	2°17'19" E	50°29'37"	NA	2003-08-07	NA	Barbastella barbastellus	Female	Adult	39	NA	NA	NA
CMNF	NORD-PAS-DE-CALAIS	PAS-DE-CALAIS	62	2°17'19" E	50°29'37"	NA	2003-08-07	NA	Barbastella barbastellus	Female	Adult	39	NA	NA	NA
CMNF	NORD-PAS-DE-CALAIS	PAS-DE-CALAIS	62	2°17'19" E	50°29'37"	NA	2003-08-07	NA	Barbastella barbastellus	Male	Adult	40	NA	NA	NA
CMNF	NORD-PAS-DE-CALAIS	PAS-DE-CALAIS	62	2°17'19" E	50°29'37"	NA	2003-08-07	NA	Barbastella barbastellus	Female	Adult	41	NA	NA	NA
CMNF	NORD-PAS-DE-CALAIS	PAS-DE-CALAIS	62	2°17'19" E	50°29'37"	NA	2003-08-07	NA	Barbastella barbastellus	Female	Adult	41	NA	NA	NA
CMNF	NORD-PAS-DE-CALAIS	PAS-DE-CALAIS	62	2°17'19" E	50°29'37"	NA	2003-08-07	NA	Barbastella barbastellus	Male	Adult	39	NA	NA	NA
CMNF	NORD-PAS-DE-CALAIS	PAS-DE-CALAIS	62	2°17'19" E	50°29'37"	NA	2004-08-21	NA	Barbastella barbastellus	Male	Adult	37	NA	NA	NA
CMNF	NORD-PAS-DE-CALAIS	PAS-DE-CALAIS	62	2°17'19" E	50°29'37"	NA	2004-08-21	NA	Barbastella barbastellus	Female	Adult	40	NA	NA	NA
CMNF	NORD-PAS-DE-CALAIS	PAS-DE-CALAIS	62	2°17'19" E	50°29'37"	NA	2004-08-21	NA	Barbastella barbastellus	Male	Adult	39	NA	NA	NA
CMNF	NORD-PAS-DE-CALAIS	PAS-DE-CALAIS	62	2°17'19" E	50°29'37"	NA	2004-08-21	NA	Barbastella barbastellus	Female	Adult	39	NA	NA	NA
CMNF	NORD-PAS-DE-CALAIS	PAS-DE-CALAIS	62	2°17'19" E	50°29'37"	NA	2007-08-17	22:15:00	Barbastella barbastellus	Male	Adult	36	NA	NA	NA
CMNF	NORD-PAS-DE-CALAIS	PAS-DE-CALAIS	62	2°17'19" E	50°29'37"	NA	2007-08-17	22:15:00	Barbastella barbastellus	Female	Adult	40	NA	NA	NA
CMNF	NORD-PAS-DE-CALAIS	PAS-DE-CALAIS	62	2°17'19" E	50°29'37"	NA	2008-09-25	23:45:00	Barbastella barbastellus	Male	NA	38	NA	NA	NA
CMNF	NORD-PAS-DE-CALAIS	PAS-DE-CALAIS	62	2°17'19" E	50°29'37"	NA	2008-09-25	23:45:00	Barbastella barbastellus	Male	NA	39	NA	NA	NA
CMNF	NORD-PAS-DE-CALAIS	PAS-DE-CALAIS	62	2°17'19" E	50°29'37"	NA	2008-09-25	22:30:00	Barbastella barbastellus	Male	NA	38	NA	NA	NA
CMNF	NORD-PAS-DE-CALAIS	PAS-DE-CALAIS	62	2°17'19" E	50°29'37"	NA	2008-09-25	23:45:00	Barbastella barbastellus	Male	Adult	39	NA	NA	NA
CMNF	NORD-PAS-DE-CALAIS	PAS-DE-CALAIS	62	2°17'19" E	50°29'37"	NA	2008-09-25	22:45:00	Barbastella barbastellus	Male	Adult	38	NA	NA	NA
CMNF	NORD-PAS-DE-CALAIS	PAS-DE-CALAIS	62	2°17'19" E	50°29'37"	NA	2008-09-25	21:30:00	Barbastella barbastellus	Male	NA	38	NA	NA	NA
CMNF	NORD-PAS-DE-CALAIS	PAS-DE-CALAIS	62	2°17'19" E	50°29'37"	NA	2008-09-25	22:45:00	Barbastella barbastellus	Male	Adult	37	NA	NA	NA
CMNF	NORD-PAS-DE-CALAIS	PAS-DE-CALAIS	62	2°17'19" E	50°29'37"	NA	2008-09-25	20:00:00	Barbastella barbastellus	Female	Adult	40	NA	NA	NA
CMNF	NORD-PAS-DE-CALAIS	PAS-DE-CALAIS	62	2°17'19" E	50°29'37"	NA	2008-09-25	23:45:00	Barbastella barbastellus	Female	Adult	38	NA	NA	NA
CMNF	NORD-PAS-DE-CALAIS	PAS-DE-CALAIS	62	2°17'19" E	50°29'37"	NA	2008-09-25	23:35:00	Barbastella barbastellus	Male	NA	39	NA	NA	NA
CMNF	NORD-PAS-DE-CALAIS	PAS-DE-CALAIS	62	2°17'19" E	50°29'37"	NA	2008-09-25	22:15:00	Barbastella barbastellus	Male	NA	39	NA	NA	NA
CMNF	NORD-PAS-DE-CALAIS	PAS-DE-CALAIS	62	2°17'19" E	50°29'37"	NA	2010-09-22	23:30:00	Barbastella barbastellus	Male	NA	38	NA	NA	NA
CMNF	NORD-PAS-DE-CALAIS	PAS-DE-CALAIS	62	2°17'19" E	50°29'37"	NA	2010-09-22	21:00:00	Barbastella barbastellus	Male	NA	39	NA	NA	NA
CMNF	NORD-PAS-DE-CALAIS	PAS-DE-CALAIS	62	2°17'19" E	50°29'37"	NA	2010-09-22	23:30:00	Barbastella barbastellus	Male	NA	38	NA	NA	NA
CMNF	NORD-PAS-DE-CALAIS	PAS-DE-CALAIS	62	2°17'19" E	50°29'37"	NA	2010-09-22	20:25:00	Barbastella barbastellus	Male	NA	39	NA	NA	NA
CMNF	NORD-PAS-DE-CALAIS	PAS-DE-CALAIS	62	2°17'19" E	50°29'37"	NA	2010-09-22	23:30:00	Barbastella barbastellus	Male	NA	38	NA	NA	NA
CMNF	NORD-PAS-DE-CALAIS	PAS-DE-CALAIS	62	2°17'19" E	50°29'37"	NA	2010-09-22	21:20:00	Barbastella barbastellus	Male	NA	40	NA	NA	NA
CMNF	NORD-PAS-DE-CALAIS	PAS-DE-CALAIS	62	2°17'19" E	50°29'37"	NA	2010-09-22	23:30:00	Barbastella barbastellus	Male	Adult	39	NA	NA	NA
CMNF	NORD-PAS-DE-CALAIS	PAS-DE-CALAIS	62	2°17'19" E	50°29'37"	NA	2010-09-22	20:25:00	Barbastella barbastellus	Male	NA	38	NA	NA	NA
CMNF	NORD-PAS-DE-CALAIS	PAS-DE-CALAIS	62	2°17'19" E	50°29'37"	NA	2010-09-22	22:30:00	Barbastella barbastellus	Male	NA	38	NA	NA	NA
CMNF	NORD-PAS-DE-CALAIS	PAS-DE-CALAIS	62	2°17'19" E	50°29'37"	NA	2010-09-22	20:25:00	Barbastella barbastellus	Female	Adult	39	NA	NA	NA
CMNF	NORD-PAS-DE-CALAIS	PAS-DE-CALAIS	62	2°17'19" E	50°29'37"	NA	2010-09-22	22:30:00	Barbastella barbastellus	Male	Adult	38	NA	NA	NA
CMNF	NORD-PAS-DE-CALAIS	PAS-DE-CALAIS	62	2°17'19" E	50°29'37"	NA	2010-09-22	23:30:00	Barbastella barbastellus	Female	Adult	40	NA	NA	NA
CMNF	NORD-PAS-DE-CALAIS	PAS-DE-CALAIS	62	2°17'19" E	50°29'37"	NA	2010-09-22	21:20:00	Barbastella barbastellus	Female	Adult	38	NA	NA	NA
CMNF	NORD-PAS-DE-CALAIS	PAS-DE-CALAIS	62	2°17'19" E	50°29'37"	NA	2010-09-29	NA	Barbastella barbastellus	Male	NA	40	NA	NA	NA
CMNF	NORD-PAS-DE-CALAIS	PAS-DE-CALAIS	62	2°17'19" E	50°29'37"	NA	2011-07-28	22:50:00	Barbastella barbastellus	Female	Adult	40	NA	NA	NA
CMNF	NORD-PAS-DE-CALAIS	PAS-DE-CALAIS	62	2°17'19" E	50°29'37"	NA	2011-07-28	22:50:00	Barbastella barbastellus	Female	Adult	40	NA	NA	NA
CMNF	NORD-PAS-DE-CALAIS	PAS-DE-CALAIS	62	2°17'19" E	50°29'37"	NA	2011-07-28	22:50:00	Barbastella barbastellus	Female	Adult	40	NA	NA	NA
CMNF	NORD-PAS-DE-CALAIS	PAS-DE-CALAIS	62	2°17'19" E	50°29'37"	NA	2011-07-28	22:50:00	Barbastella barbastellus	Female	Adult	39	NA	NA	NA
CMNF	NORD-PAS-DE-CALAIS	PAS-DE-CALAIS	62	2°17'19" E	50°29'37"	NA	2011-07-28	22:50:00	Barbastella barbastellus	Female	Adult	40	NA	NA	NA
CMNF	NORD-PAS-DE-CALAIS	PAS-DE-CALAIS	62	2°17'19" E	50°29'37"	NA	2011-07-29	00:00:00	Barbastella barbastellus	Male	Adult	39	NA	NA	NA
CMNF	NORD-PAS-DE-CALAIS	PAS-DE-CALAIS	62	2°17'19" E	50°29'37"	NA	2013-06-15	23:05:00	Barbastella barbastellus	Male	Adult	38	NA	NA	NA
CMNF	NORD-PAS-DE-CALAIS	PAS-DE-CALAIS	62	2°17'19" E	50°29'37"	NA	2013-06-15	22:44:00	Barbastella barbastellus	Female	Adult	40	NA	NA	NA
CMNF	NORD-PAS-DE-CALAIS	PAS-DE-CALAIS	62	2°17'19" E	50°29'37"	NA	2013-06-16	23:25:00	Barbastella barbastellus	Male	Adult	39	NA	NA	NA
CMNF	NORD-PAS-DE-CALAIS	PAS-DE-CALAIS	62	2°17'19" E	50°29'37"	NA	2013-06-16	23:45:00	Barbastella barbastellus	Female	Adult	40	NA	NA	NA
CMNF	NORD-PAS-DE-CALAIS	PAS-DE-CALAIS	62	2°17'19" E	50°29'37"	NA	2013-06-17	23:00:00	Barbastella barbastellus	Female	Adult	40	NA	NA	NA
CMNF	NORD-PAS-DE-CALAIS	PAS-DE-CALAIS	62	2°17'19" E	50°29'37"	NA	2013-06-17	01:40:00	Barbastella barbastellus	Male	Adult	38	NA	NA	NA
CMNF	NORD-PAS-DE-CALAIS	PAS-DE-CALAIS	62	2°17'19" E	50°29'37"	NA	2013-06-21	23:15:00	Barbastella barbastellus	Male	Adult	39	NA	NA	NA
COLOMBO_Raphael	PROVENCE-ALPES-COTE D'AZUR	ALPES-DE-HAUTE-PROVENCE	4	6°14'38" E	44°06'22"	NA	2014-06-12	22:45:00	Barbastella barbastellus	Female	Adult	40	NA	NA	NA
COLOMBO_Raphael	PROVENCE-ALPES-COTE D'AZUR	ALPES-DE-HAUTE-PROVENCE	4	6°14'38" E	44°06'22"	NA	2014-06-12	22:45:00	Barbastella barbastellus	Female	Adult	41	NA	NA	NA
COLOMBO_Raphael	PROVENCE-ALPES-COTE D'AZUR	ALPES-DE-HAUTE-PROVENCE	4	6°14'38" E	44°06'22"	NA	2014-06-27	23:16:30	Barbastella barbastellus	Male	Adult	40	NA	NA	NA
COLOMBO_Raphael	PROVENCE-ALPES-COTE D'AZUR	ALPES-DE-HAUTE-PROVENCE	4	6°14'38" E	44°06'22"	NA	2014-07-30	NA	Barbastella barbastellus	Male	Adult	39	NA	NA	NA
COLOMBO_Raphael	PROVENCE-ALPES-COTE D'AZUR	HAUTES-ALPES	5	6°15'47" E	44°39'49"	NA	2014-08-18	22:30:00	Barbastella barbastellus	Male	Adult	39	NA	NA	NA
COLOMBO_Raphael	PROVENCE-ALPES-COTE D'AZUR	HAUTES-ALPES	5	6°15'47" E	44°39'49"	NA	2014-10-07	22:41:46	Barbastella barbastellus	Male	Adult	39	NA	NA	NA
CPEPESC Franche-Comté	FRANCHE-COMTE	DOUBS	25	6°21'42" E	47°09'55"	NA	1996-06-08	22:50:00	Barbastella barbastellus	Male	Adult	38	NA	NA	NA
CPEPESC Franche-Comté	FRANCHE-COMTE	DOUBS	25	6°21'42" E	47°09'55"	NA	1996-06-08	22:15:00	Barbastella barbastellus	Female	Adult	39	NA	NA	NA
CPEPESC Franche-Comté	FRANCHE-COMTE	DOUBS	25	6°21'42" E	47°09'55"	NA	1996-06-08	22:30:00	Barbastella barbastellus	Male	Adult	39	NA	NA	NA
CPEPESC Franche-Comté	FRANCHE-COMTE	DOUBS	25	6°21'42" E	47°09'55"	NA	2002-07-19	22:15:00	Barbastella barbastellus	Male	Adult	38	NA	NA	NA
CPEPESC Franche-Comté	FRANCHE-COMTE	DOUBS	25	6°21'42" E	47°09'55"	NA	2002-07-23	01:00:00	Barbastella barbastellus	Male	Adult	37	NA	NA	NA
CPEPESC Franche-Comté	FRANCHE-COMTE	DOUBS	25	6°21'42" E	47°09'55"	NA	2002-07-23	00:30:00	Barbastella barbastellus	Male	Adult	39	NA	NA	NA
CPEPESC Franche-Comté	FRANCHE-COMTE	DOUBS	25	6°21'42" E	47°09'55"	NA	2002-08-19	23:00:00	Barbastella barbastellus	Female	Adult	37	NA	NA	NA
CPEPESC Franche-Comté	FRANCHE-COMTE	DOUBS	25	6°21'42" E	47°09'55"	NA	2002-08-22	23:00:00	Barbastella barbastellus	Male	Adult	38	NA	NA	NA
CPEPESC Franche-Comté	FRANCHE-COMTE	DOUBS	25	6°21'42" E	47°09'55"	NA	2002-08-22	21:40:00	Barbastella barbastellus	Male	Adult	39	NA	NA	NA
CPEPESC Franche-Comté	FRANCHE-COMTE	DOUBS	25	6°21'42" E	47°09'55"	NA	2005-07-15	23:25:00	Barbastella barbastellus	Male	Adult	37	NA	NA	NA
CPEPESC Franche-Comté	FRANCHE-COMTE	DOUBS	25	6°21'42" E	47°09'55"	NA	2005-07-29	00:00:00	Barbastella barbastellus	Male	Adult	39	NA	NA	NA
CPEPESC Franche-Comté	FRANCHE-COMTE	DOUBS	25	6°21'42" E	47°09'55"	NA	2005-08-02	00:00:00	Barbastella barbastellus	Male	Adult	37	NA	NA	NA
CPEPESC Franche-Comté	FRANCHE-COMTE	HAUTE-SAONE	70	6°05'10" E	47°38'28"	NA	2005-08-16	22:50:00	Barbastella barbastellus	Female	Adult	40	NA	NA	NA
CPEPESC Franche-Comté	FRANCHE-COMTE	DOUBS	25	6°21'42" E	47°09'55"	NA	2005-08-30	21:35:00	Barbastella barbastellus	Male	Adult	37	NA	NA	NA
CPEPESC Franche-Comté	FRANCHE-COMTE	DOUBS	25	6°21'42" E	47°09'55"	NA	2005-08-30	22:00:00	Barbastella barbastellus	Male	Adult	37	NA	NA	NA
CPEPESC Franche-Comté	FRANCHE-COMTE	DOUBS	25	6°21'42" E	47°09'55"	NA	2005-08-30	22:45:00	Barbastella barbastellus	Male	Adult	38	NA	NA	NA
CPEPESC Franche-Comté	FRANCHE-COMTE	DOUBS	25	6°21'42" E	47°09'55"	NA	2005-08-30	22:00:00	Barbastella barbastellus	Male	Adult	38	NA	NA	NA
CPEPESC Franche-Comté	FRANCHE-COMTE	DOUBS	25	6°21'42" E	47°09'55"	NA	2005-08-30	21:45:00	Barbastella barbastellus	Male	Adult	39	NA	NA	NA
CPEPESC Franche-Comté	FRANCHE-COMTE	DOUBS	25	6°21'42" E	47°09'55"	NA	2005-08-30	22:35:00	Barbastella barbastellus	Male	Adult	38	NA	NA	NA
CPEPESC Franche-Comté	FRANCHE-COMTE	DOUBS	25	6°21'42" E	47°09'55"	NA	2005-08-30	22:50:00	Barbastella barbastellus	Male	Adult	38	NA	NA	NA
CPEPESC Franche-Comté	FRANCHE-COMTE	DOUBS	25	6°21'42" E	47°09'55"	NA	2005-08-30	21:10:00	Barbastella barbastellus	Female	Adult	40	NA	NA	NA
CPEPESC Franche-Comté	FRANCHE-COMTE	DOUBS	25	6°21'42" E	47°09'55"	NA	2005-09-04	20:52:00	Barbastella barbastellus	Male	Adult	37	NA	NA	NA
CPEPESC Franche-Comté	FRANCHE-COMTE	DOUBS	25	6°21'42" E	47°09'55"	NA	2005-09-04	22:18:00	Barbastella barbastellus	Male	Adult	39	NA	NA	NA
CPEPESC Franche-Comté	FRANCHE-COMTE	DOUBS	25	6°21'42" E	47°09'55"	NA	2005-09-04	20:55:00	Barbastella barbastellus	Male	Adult	39	NA	NA	NA
CPEPESC Franche-Comté	FRANCHE-COMTE	DOUBS	25	6°21'42" E	47°09'55"	NA	2005-09-04	22:50:00	Barbastella barbastellus	Male	Adult	40	NA	NA	NA
CPEPESC Franche-Comté	FRANCHE-COMTE	DOUBS	25	6°21'42" E	47°09'55"	NA	2005-09-04	22:30:00	Barbastella barbastellus	Male	Adult	40	NA	NA	NA
CPEPESC Franche-Comté	FRANCHE-COMTE	DOUBS	25	6°21'42" E	47°09'55"	NA	2005-09-04	22:18:00	Barbastella barbastellus	Female	Adult	40	NA	NA	NA
CPEPESC Franche-Comté	FRANCHE-COMTE	JURA	39	5°41'52" E	46°43'42"	NA	2006-07-02	23:20:00	Barbastella barbastellus	Male	Adult	38	NA	NA	NA
CPEPESC Franche-Comté	FRANCHE-COMTE	DOUBS	25	6°21'42" E	47°09'55"	NA	2006-07-10	23:15:00	Barbastella barbastellus	Male	Adult	39	NA	NA	NA
CPEPESC Franche-Comté	FRANCHE-COMTE	DOUBS	25	6°21'42" E	47°09'55"	NA	2006-07-12	23:10:00	Barbastella barbastellus	Male	Adult	37	NA	NA	NA
CPEPESC Franche-Comté	FRANCHE-COMTE	DOUBS	25	6°21'42" E	47°09'55"	NA	2006-07-12	00:05:00	Barbastella barbastellus	Female	Adult	39	NA	NA	NA
CPEPESC Franche-Comté	FRANCHE-COMTE	DOUBS	25	6°21'42" E	47°09'55"	NA	2006-07-15	21:45:00	Barbastella barbastellus	Male	Adult	37	NA	NA	NA
CPEPESC Franche-Comté	FRANCHE-COMTE	DOUBS	25	6°21'42" E	47°09'55"	NA	2006-07-15	00:00:00	Barbastella barbastellus	Male	Adult	37	NA	NA	NA
CPEPESC Franche-Comté	FRANCHE-COMTE	JURA	39	5°41'52" E	46°43'42"	NA	2007-08-14	22:40:00	Barbastella barbastellus	Male	Adult	38	NA	NA	NA
CPEPESC Franche-Comté	FRANCHE-COMTE	HAUTE-SAONE	70	6°05'10" E	47°38'28"	NA	2007-08-17	22:35:00	Barbastella barbastellus	Male	Adult	39	NA	NA	NA
CPEPESC Franche-Comté	FRANCHE-COMTE	HAUTE-SAONE	70	6°05'10" E	47°38'28"	NA	2007-09-14	22:15:00	Barbastella barbastellus	Male	Adult	37	NA	NA	NA
CPEPESC Franche-Comté	FRANCHE-COMTE	HAUTE-SAONE	70	6°05'10" E	47°38'28"	NA	2007-09-14	22:00:00	Barbastella barbastellus	Male	Adult	39	NA	NA	NA
CPEPESC Franche-Comté	FRANCHE-COMTE	HAUTE-SAONE	70	6°05'10" E	47°38'28"	NA	2007-09-14	21:30:00	Barbastella barbastellus	Female	Adult	40	NA	NA	NA
CPEPESC Franche-Comté	FRANCHE-COMTE	DOUBS	25	6°21'42" E	47°09'55"	NA	2007-09-20	23:45:00	Barbastella barbastellus	Female	Adult	38	NA	NA	NA
CPEPESC Franche-Comté	FRANCHE-COMTE	DOUBS	25	6°21'42" E	47°09'55"	NA	2007-09-20	22:40:00	Barbastella barbastellus	Female	Adult	41	NA	NA	NA
CPEPESC Franche-Comté	FRANCHE-COMTE	JURA	39	5°41'52" E	46°43'42"	NA	2008-07-27	22:15:00	Barbastella barbastellus	Male	Adult	39	NA	NA	NA
CPEPESC Franche-Comté	FRANCHE-COMTE	JURA	39	5°41'52" E	46°43'42"	NA	2008-07-27	22:15:00	Barbastella barbastellus	Male	Adult	39	NA	NA	NA
CPEPESC Franche-Comté	FRANCHE-COMTE	DOUBS	25	6°21'42" E	47°09'55"	NA	2008-08-18	00:00:00	Barbastella barbastellus	Male	Adult	38	NA	NA	NA
CPEPESC Franche-Comté	FRANCHE-COMTE	HAUTE-SAONE	70	6°05'10" E	47°38'28"	NA	2009-06-18	22:40:00	Barbastella barbastellus	Male	Adult	37	NA	NA	NA
CPEPESC Franche-Comté	FRANCHE-COMTE	HAUTE-SAONE	70	6°05'10" E	47°38'28"	NA	2009-06-18	00:45:00	Barbastella barbastellus	Male	Adult	38	NA	NA	NA
CPEPESC Franche-Comté	FRANCHE-COMTE	DOUBS	25	6°21'42" E	47°09'55"	NA	2009-06-30	23:50:00	Barbastella barbastellus	Female	Adult	39	NA	NA	NA
CPEPESC Franche-Comté	FRANCHE-COMTE	DOUBS	25	6°21'42" E	47°09'55"	NA	2009-06-30	23:50:00	Barbastella barbastellus	Female	Adult	40	NA	NA	NA
CPEPESC Franche-Comté	FRANCHE-COMTE	DOUBS	25	6°21'42" E	47°09'55"	NA	2009-06-30	23:45:00	Barbastella barbastellus	Female	Adult	39	NA	NA	NA
CPEPESC Franche-Comté	FRANCHE-COMTE	DOUBS	25	6°21'42" E	47°09'55"	NA	2009-06-30	23:50:00	Barbastella barbastellus	Female	Adult	40	NA	NA	NA
CPEPESC Franche-Comté	FRANCHE-COMTE	DOUBS	25	6°21'42" E	47°09'55"	NA	2009-06-30	23:50:00	Barbastella barbastellus	Female	Adult	40	NA	NA	NA
CPEPESC Franche-Comté	FRANCHE-COMTE	DOUBS	25	6°21'42" E	47°09'55"	NA	2009-08-03	23:10:00	Barbastella barbastellus	Female	Adult	39	NA	NA	NA
CPEPESC Franche-Comté	FRANCHE-COMTE	DOUBS	25	6°21'42" E	47°09'55"	NA	2009-08-12	23:20:00	Barbastella barbastellus	Male	Adult	37	NA	NA	NA
CPEPESC Franche-Comté	FRANCHE-COMTE	DOUBS	25	6°21'42" E	47°09'55"	NA	2009-08-12	21:45:00	Barbastella barbastellus	Male	Adult	39	NA	NA	NA
CPEPESC Franche-Comté	FRANCHE-COMTE	DOUBS	25	6°21'42" E	47°09'55"	NA	2009-08-12	23:40:00	Barbastella barbastellus	Male	Adult	39	NA	NA	NA
CPEPESC Franche-Comté	FRANCHE-COMTE	JURA	39	5°41'52" E	46°43'42"	NA	2009-08-17	22:30:00	Barbastella barbastellus	Male	Adult	37	NA	NA	NA
CPEPESC Franche-Comté	FRANCHE-COMTE	JURA	39	5°41'52" E	46°43'42"	NA	2009-08-17	23:55:00	Barbastella barbastellus	Male	Adult	38	NA	NA	NA
CPEPESC Franche-Comté	FRANCHE-COMTE	JURA	39	5°41'52" E	46°43'42"	NA	2009-08-17	23:55:00	Barbastella barbastellus	Male	Adult	38	NA	NA	NA
CPEPESC Franche-Comté	FRANCHE-COMTE	JURA	39	5°41'52" E	46°43'42"	NA	2009-08-17	23:00:00	Barbastella barbastellus	Male	Adult	39	NA	NA	NA
CPEPESC Franche-Comté	FRANCHE-COMTE	JURA	39	5°41'52" E	46°43'42"	NA	2009-08-17	23:35:00	Barbastella barbastellus	Male	Adult	38	NA	NA	NA
CPEPESC Franche-Comté	FRANCHE-COMTE	JURA	39	5°41'52" E	46°43'42"	NA	2009-08-17	23:00:00	Barbastella barbastellus	Male	Adult	39	NA	NA	NA
CPEPESC Franche-Comté	FRANCHE-COMTE	JURA	39	5°41'52" E	46°43'42"	NA	2009-08-17	22:30:00	Barbastella barbastellus	Female	Adult	39	NA	NA	NA
CPEPESC Franche-Comté	FRANCHE-COMTE	JURA	39	5°41'52" E	46°43'42"	NA	2009-08-17	01:15:00	Barbastella barbastellus	Female	Adult	39	NA	NA	NA
CPEPESC Franche-Comté	FRANCHE-COMTE	JURA	39	5°41'52" E	46°43'42"	NA	2009-08-17	01:15:00	Barbastella barbastellus	Female	Adult	40	NA	NA	NA
CPEPESC Franche-Comté	FRANCHE-COMTE	JURA	39	5°41'52" E	46°43'42"	NA	2009-08-24	22:15:00	Barbastella barbastellus	Male	Adult	38	NA	NA	NA
CPEPESC Franche-Comté	FRANCHE-COMTE	DOUBS	25	6°21'42" E	47°09'55"	NA	2011-07-02	22:20:00	Barbastella barbastellus	Male	Adult	38	NA	NA	NA
CPEPESC Franche-Comté	FRANCHE-COMTE	DOUBS	25	6°21'42" E	47°09'55"	NA	2011-07-25	01:10:00	Barbastella barbastellus	Male	Adult	38	NA	NA	NA
CPEPESC Franche-Comté	FRANCHE-COMTE	DOUBS	25	6°21'42" E	47°09'55"	NA	2011-07-28	22:30:00	Barbastella barbastellus	Male	Adult	39	NA	NA	NA
CPEPESC Franche-Comté	FRANCHE-COMTE	DOUBS	25	6°21'42" E	47°09'55"	NA	2011-08-15	NA	Barbastella barbastellus	Female	Adult	38	NA	NA	NA
CPEPESC Franche-Comté	FRANCHE-COMTE	DOUBS	25	6°21'42" E	47°09'55"	NA	2011-08-15	00:00:00	Barbastella barbastellus	Male	NA	39	NA	NA	NA
CPEPESC Franche-Comté	FRANCHE-COMTE	DOUBS	25	6°21'42" E	47°09'55"	NA	2011-09-05	20:45:00	Barbastella barbastellus	Male	Adult	38	NA	NA	NA
CPEPESC Franche-Comté	FRANCHE-COMTE	DOUBS	25	6°21'42" E	47°09'55"	NA	2011-09-06	00:10:00	Barbastella barbastellus	Male	Adult	38	NA	NA	NA
CPEPESC Franche-Comté	FRANCHE-COMTE	DOUBS	25	6°21'42" E	47°09'55"	NA	2011-09-08	21:40:00	Barbastella barbastellus	Male	Adult	39	NA	NA	NA
CPEPESC Franche-Comté	FRANCHE-COMTE	HAUTE-SAONE	70	6°05'10" E	47°38'28"	NA	2012-06-22	23:00:00	Barbastella barbastellus	Male	Adult	38	NA	NA	NA
CPEPESC Franche-Comté	FRANCHE-COMTE	HAUTE-SAONE	70	6°05'10" E	47°38'28"	NA	2012-06-22	23:55:00	Barbastella barbastellus	Female	Adult	41	NA	NA	NA
CPEPESC Franche-Comté	FRANCHE-COMTE	DOUBS	25	6°21'42" E	47°09'55"	NA	2012-09-19	21:30:00	Barbastella barbastellus	Male	Adult	37	NA	NA	NA
CPEPESC Franche-Comté	FRANCHE-COMTE	DOUBS	25	6°21'42" E	47°09'55"	NA	2012-09-19	21:57:00	Barbastella barbastellus	Male	Adult	39	NA	NA	NA
CPEPESC Franche-Comté	FRANCHE-COMTE	DOUBS	25	6°21'42" E	47°09'55"	NA	2012-09-19	21:57:00	Barbastella barbastellus	Male	Adult	39	NA	NA	NA
CPEPESC Franche-Comté	FRANCHE-COMTE	DOUBS	25	6°21'42" E	47°09'55"	NA	2013-08-06	00:35:00	Barbastella barbastellus	Male	Adult	39	NA	NA	NA
CPEPESC Franche-Comté	FRANCHE-COMTE	DOUBS	25	6°21'42" E	47°09'55"	NA	2015-09-08	22:55:00	Barbastella barbastellus	Male	NA	37	NA	NA	NA
CPEPESC Franche-Comté	FRANCHE-COMTE	DOUBS	25	6°21'42" E	47°09'55"	NA	2015-09-08	23:45:00	Barbastella barbastellus	Male	Adult	39	NA	NA	NA
CPEPESC Franche-Comté	FRANCHE-COMTE	DOUBS	25	6°21'42" E	47°09'55"	NA	2015-09-08	00:29:00	Barbastella barbastellus	Male	Adult	38	NA	NA	NA
CPEPESC Franche-Comté	FRANCHE-COMTE	DOUBS	25	6°21'42" E	47°09'55"	NA	2015-09-08	23:04:00	Barbastella barbastellus	Male	Adult	39	NA	NA	NA
CPEPESC Franche-Comté	FRANCHE-COMTE	DOUBS	25	6°21'42" E	47°09'55"	NA	2015-09-08	00:30:00	Barbastella barbastellus	Female	Adult	40	NA	NA	NA
CPEPESC Franche-Comté	FRANCHE-COMTE	HAUTE-SAONE	70	6°05'10" E	47°38'28"	NA	2017-06-27	22:35:00	Barbastella barbastellus	Male	Adult	38	NA	NA	NA
CPEPESC Franche-Comté	FRANCHE-COMTE	JURA	39	5°41'52" E	46°43'42"	NA	2017-07-26	00:05:00	Barbastella barbastellus	Female	Adult	39	NA	NA	NA
CPEPESC Franche-Comté	FRANCHE-COMTE	DOUBS	25	6°21'42" E	47°09'55"	NA	2017-09-15	20:25:00	Barbastella barbastellus	Male	Adult	37	NA	NA	NA
CPEPESC Franche-Comté	FRANCHE-COMTE	DOUBS	25	6°21'42" E	47°09'55"	NA	2017-09-15	22:05:00	Barbastella barbastellus	Female	Adult	41	NA	NA	NA
CPEPESC Franche-Comté	FRANCHE-COMTE	DOUBS	25	6°21'42" E	47°09'55"	NA	2017-09-15	22:05:00	Barbastella barbastellus	Male	Adult	38	NA	NA	NA
CPEPESCL	LORRAINE	MEUSE	55	5°22'54" E	48°59'22"	295	2006-09-10	NA	Barbastella barbastellus	Male	Adult	38	NA	NA	NA
CPEPESCL	LORRAINE	MEUSE	55	5°22'54" E	48°59'22"	295	2006-09-10	NA	Barbastella barbastellus	Male	Adult	38	NA	NA	NA
CPEPESCL	LORRAINE	MEUSE	55	5°22'54" E	48°59'22"	295	2006-09-10	NA	Barbastella barbastellus	Male	Adult	38	NA	NA	NA
CPEPESCL	LORRAINE	MEUSE	55	5°22'54" E	48°59'22"	295	2006-09-10	NA	Barbastella barbastellus	Female	Adult	39	NA	NA	NA
CPEPESCL	LORRAINE	VOSGES	88	6°22'50" E	48°11'48"	295	2007-10-11	NA	Barbastella barbastellus	Male	Adult	39	NA	NA	NA
CPEPESCL	LORRAINE	MEUSE	55	5°22'54" E	48°59'22"	201	2008-08-27	NA	Barbastella barbastellus	Male	Adult	39	NA	NA	NA
CPEPESCL	LORRAINE	MEURTHE-ET-MOSELLE	54	6°09'54" E	48°47'13"	270	2009-06-12	NA	Barbastella barbastellus	Female	Adult	40	NA	NA	NA
CPEPESCL	LORRAINE	MEURTHE-ET-MOSELLE	54	6°09'54" E	48°47'13"	249	2009-06-16	NA	Barbastella barbastellus	Female	Adult	42	NA	NA	NA
CPEPESCL	LORRAINE	MEURTHE-ET-MOSELLE	54	6°09'54" E	48°47'13"	249	2009-06-16	NA	Barbastella barbastellus	Female	Adult	39	NA	NA	NA
CPEPESCL	LORRAINE	MEUSE	55	5°22'54" E	48°59'22"	380	2009-06-30	NA	Barbastella barbastellus	Male	Adult	38	NA	NA	NA
CPEPESCL	LORRAINE	MEUSE	55	5°22'54" E	48°59'22"	357	2009-07-25	NA	Barbastella barbastellus	Female	Adult	39	NA	NA	NA
CPEPESCL	LORRAINE	MEUSE	55	5°22'54" E	48°59'22"	278	2009-07-30	NA	Barbastella barbastellus	Male	Adult	37	NA	NA	NA
CPEPESCL	LORRAINE	MEUSE	55	5°22'54" E	48°59'22"	278	2009-07-30	NA	Barbastella barbastellus	Male	Adult	39	NA	NA	NA
CPEPESCL	LORRAINE	MEUSE	55	5°22'54" E	48°59'22"	279	2009-09-06	NA	Barbastella barbastellus	Male	Adult	38	NA	NA	NA
CPEPESCL	LORRAINE	MOSELLE	57	6°39'48" E	49°02'14"	217	2010-06-24	NA	Barbastella barbastellus	Male	Adult	39	NA	NA	NA
CPEPESCL	LORRAINE	MEUSE	55	5°22'54" E	48°59'22"	175	2010-06-25	NA	Barbastella barbastellus	Female	Adult	40	NA	NA	NA
CPEPESCL	LORRAINE	VOSGES	88	6°22'50" E	48°11'48"	324	2010-07-20	NA	Barbastella barbastellus	Male	Adult	38	NA	NA	NA
CPEPESCL	LORRAINE	VOSGES	88	6°22'50" E	48°11'48"	331	2010-09-11	NA	Barbastella barbastellus	Male	Adult	40	NA	NA	NA
CPEPESCL	LORRAINE	VOSGES	88	6°22'50" E	48°11'48"	331	2010-09-11	NA	Barbastella barbastellus	Female	Adult	39	NA	NA	NA
CPEPESCL	LORRAINE	VOSGES	88	6°22'50" E	48°11'48"	391	2010-09-13	NA	Barbastella barbastellus	Male	Adult	38	NA	NA	NA
CPEPESCL	LORRAINE	VOSGES	88	6°22'50" E	48°11'48"	389	2010-09-13	NA	Barbastella barbastellus	Male	Adult	39	NA	NA	NA
CPEPESCL	LORRAINE	VOSGES	88	6°22'50" E	48°11'48"	389	2010-09-13	NA	Barbastella barbastellus	Male	Adult	37	NA	NA	NA
CPEPESCL	LORRAINE	VOSGES	88	6°22'50" E	48°11'48"	389	2010-09-13	NA	Barbastella barbastellus	Male	Adult	38	NA	NA	NA
CPEPESCL	LORRAINE	VOSGES	88	6°22'50" E	48°11'48"	425	2010-09-13	NA	Barbastella barbastellus	Male	Adult	38	NA	NA	NA
CPEPESCL	LORRAINE	VOSGES	88	6°22'50" E	48°11'48"	425	2010-09-13	NA	Barbastella barbastellus	Male	Adult	38	NA	NA	NA
CPEPESCL	LORRAINE	VOSGES	88	6°22'50" E	48°11'48"	389	2010-09-14	NA	Barbastella barbastellus	Male	Adult	38	NA	NA	NA
CPEPESCL	LORRAINE	VOSGES	88	6°22'50" E	48°11'48"	420	2010-09-14	NA	Barbastella barbastellus	Male	Adult	38	NA	NA	NA
CPEPESCL	LORRAINE	VOSGES	88	6°22'50" E	48°11'48"	420	2010-09-14	NA	Barbastella barbastellus	Male	Adult	40	NA	NA	NA
CPEPESCL	LORRAINE	VOSGES	88	6°22'50" E	48°11'48"	420	2010-09-14	NA	Barbastella barbastellus	Male	Adult	39	NA	NA	NA
CPEPESCL	LORRAINE	VOSGES	88	6°22'50" E	48°11'48"	420	2010-09-14	NA	Barbastella barbastellus	Female	Adult	39	NA	NA	NA
CPEPESCL	LORRAINE	VOSGES	88	6°22'50" E	48°11'48"	420	2010-09-14	NA	Barbastella barbastellus	Male	Adult	38	NA	NA	NA
CPEPESCL	LORRAINE	VOSGES	88	6°22'50" E	48°11'48"	420	2010-09-14	NA	Barbastella barbastellus	Male	Adult	38	NA	NA	NA
CPEPESCL	LORRAINE	MEURTHE-ET-MOSELLE	54	6°09'54" E	48°47'13"	303	2010-09-22	NA	Barbastella barbastellus	Male	Adult	38	NA	NA	NA
CPEPESCL	LORRAINE	MEURTHE-ET-MOSELLE	54	6°09'54" E	48°47'13"	303	2010-09-22	NA	Barbastella barbastellus	Male	Adult	39	NA	NA	NA
CPEPESCL	LORRAINE	MEURTHE-ET-MOSELLE	54	6°09'54" E	48°47'13"	303	2010-09-22	NA	Barbastella barbastellus	Female	Adult	41	NA	NA	NA
CPEPESCL	LORRAINE	VOSGES	88	6°22'50" E	48°11'48"	601	2011-06-13	NA	Barbastella barbastellus	Male	Adult	39	NA	NA	NA
CPEPESCL	LORRAINE	VOSGES	88	6°22'50" E	48°11'48"	601	2011-06-13	NA	Barbastella barbastellus	Male	Adult	39	NA	NA	NA
CPEPESCL	LORRAINE	VOSGES	88	6°22'50" E	48°11'48"	362	2011-06-19	NA	Barbastella barbastellus	Female	Adult	39	NA	NA	NA
CPEPESCL	LORRAINE	MOSELLE	57	6°39'48" E	49°02'14"	259	2011-07-08	NA	Barbastella barbastellus	Female	Adult	41	NA	NA	NA
CPEPESCL	LORRAINE	VOSGES	88	6°22'50" E	48°11'48"	553	2011-09-06	NA	Barbastella barbastellus	Male	Adult	38	NA	NA	NA
CPEPESCL	LORRAINE	MOSELLE	57	6°39'48" E	49°02'14"	285	2011-09-27	NA	Barbastella barbastellus	Male	Adult	38	NA	NA	NA
CPEPESCL	LORRAINE	MOSELLE	57	6°39'48" E	49°02'14"	285	2011-09-27	NA	Barbastella barbastellus	Male	Adult	39	NA	NA	NA
CPEPESCL2	LORRAINE	VOSGES	88	6°22'50" E	48°11'48"	424	2012-09-07	23:27:00	Barbastella barbastellus	Male	Adult	38	NA	NA	NA
CPEPESCL2	LORRAINE	VOSGES	88	6°22'50" E	48°11'48"	424	2012-09-07	01:48:00	Barbastella barbastellus	Male	Adult	38	NA	NA	NA
CPEPESCL2	LORRAINE	VOSGES	88	6°22'50" E	48°11'48"	424	2012-09-07	23:59:00	Barbastella barbastellus	Male	Adult	38	NA	NA	NA
CPEPESCL2	LORRAINE	VOSGES	88	6°22'50" E	48°11'48"	424	2012-09-07	23:45:00	Barbastella barbastellus	Male	Adult	38	NA	NA	NA
CPEPESCL2	LORRAINE	VOSGES	88	6°22'50" E	48°11'48"	424	2012-09-07	00:46:00	Barbastella barbastellus	Male	Adult	39	NA	NA	NA
CPEPESCL2	LORRAINE	VOSGES	88	6°22'50" E	48°11'48"	424	2012-09-07	22:50:00	Barbastella barbastellus	Female	Adult	40	NA	NA	NA
CPEPESCL2	LORRAINE	MEUSE	55	5°22'54" E	48°59'22"	262	2012-09-10	00:03:00	Barbastella barbastellus	Male	Adult	38	NA	NA	NA
CPEPESCL2	LORRAINE	MEUSE	55	5°22'54" E	48°59'22"	262	2012-09-10	00:54:00	Barbastella barbastellus	Male	Adult	38	NA	NA	NA
CPEPESCL2	LORRAINE	MEUSE	55	5°22'54" E	48°59'22"	260	2013-08-10	22:33:00	Barbastella barbastellus	Male	Adult	38	NA	NA	NA
CPEPESCL2	LORRAINE	MEUSE	55	5°22'54" E	48°59'22"	279	2013-09-20	23:51:00	Barbastella barbastellus	Male	Adult	38	NA	NA	NA
CPEPESCL2	LORRAINE	MEUSE	55	5°22'54" E	48°59'22"	306	2014-08-05	23:44:00	Barbastella barbastellus	Male	Adult	40	NA	NA	NA
CPEPESCL2	LORRAINE	MEURTHE-ET-MOSELLE	54	6°09'54" E	48°47'13"	350	2015-07-17	22:30:00	Barbastella barbastellus	Male	Adult	40	NA	NA	NA
CPEPESCL2	LORRAINE	MEUSE	55	5°22'54" E	48°59'22"	216	2017-07-17	22:45:00	Barbastella barbastellus	Male	Adult	38	NA	NA	NA
CPEPESCL2	LORRAINE	MEUSE	55	5°22'54" E	48°59'22"	217	2017-07-19	00:35:00	Barbastella barbastellus	Male	Adult	40	NA	NA	NA
CSA	AUVERGNE	PUY-DE-DOME	63	3°08'27" E	45°43'33"	1490	1994-08-16	NA	Barbastella barbastellus	Male	Adult	38	NA	NA	NA
CSA	AUVERGNE	PUY-DE-DOME	63	3°08'27" E	45°43'33"	700	1998-07-18	NA	Barbastella barbastellus	Male	Adult	38	NA	NA	NA
CSA	AUVERGNE	ALLIER	3	3°11'18" E	46°23'37"	NA	2007-06-20	NA	Barbastella barbastellus	Female	Adult	37	NA	NA	NA
CSA	AUVERGNE	PUY-DE-DOME	63	3°08'27" E	45°43'33"	NA	2011-08-04	NA	Barbastella barbastellus	Male	Adult	38	NA	NA	NA
CSA	AUVERGNE	PUY-DE-DOME	63	3°08'27" E	45°43'33"	NA	2011-08-04	NA	Barbastella barbastellus	Female	Adult	40	NA	NA	NA
CSA	AUVERGNE	HAUTE-LOIRE	43	3°48'23" E	45°07'41"	590	2012-08-22	NA	Barbastella barbastellus	Female	Adult	38	NA	NA	NA
CSA	AUVERGNE	HAUTE-LOIRE	43	3°48'23" E	45°07'41"	589	2012-08-22	NA	Barbastella barbastellus	Female	Adult	38	NA	NA	NA
CSA	AUVERGNE	HAUTE-LOIRE	43	3°48'23" E	45°07'41"	589	2012-08-22	NA	Barbastella barbastellus	Female	Adult	41	NA	NA	NA
CSA	AUVERGNE	CANTAL	15	2°40'07" E	45°03'04"	867	2013-07-25	NA	Barbastella barbastellus	Male	Adult	39	NA	NA	NA
CSA	AUVERGNE	ALLIER	3	3°11'18" E	46°23'37"	500	2013-08-20	NA	Barbastella barbastellus	Female	Adult	39	NA	NA	NA
CSA	AUVERGNE	ALLIER	3	3°11'18" E	46°23'37"	500	2013-08-20	NA	Barbastella barbastellus	Female	Adult	40	NA	NA	NA
CSA	AUVERGNE	ALLIER	3	3°11'18" E	46°23'37"	500	2013-08-20	NA	Barbastella barbastellus	Female	Adult	40	NA	NA	NA
CSA	AUVERGNE	PUY-DE-DOME	63	3°08'27" E	45°43'33"	440	2013-09-03	NA	Barbastella barbastellus	Male	Adult	39	NA	NA	NA
CSA	AUVERGNE	HAUTE-LOIRE	43	3°48'23" E	45°07'41"	1237	2014-06-21	NA	Barbastella barbastellus	Male	Adult	40	NA	NA	NA
CSA	AUVERGNE	PUY-DE-DOME	63	3°08'27" E	45°43'33"	750	2014-07-05	NA	Barbastella barbastellus	Male	Adult	37	NA	NA	NA
CSA	AUVERGNE	HAUTE-LOIRE	43	3°48'23" E	45°07'41"	1080	2014-07-24	NA	Barbastella barbastellus	Male	Adult	38	NA	NA	NA
CSA	AUVERGNE	ALLIER	3	3°11'18" E	46°23'37"	230	2014-08-01	NA	Barbastella barbastellus	Male	Adult	38	NA	NA	NA
CSA	AUVERGNE	CANTAL	15	2°40'07" E	45°03'04"	656	2014-08-09	NA	Barbastella barbastellus	Female	Adult	41	NA	NA	NA
CSA	AUVERGNE	CANTAL	15	2°40'07" E	45°03'04"	656	2014-08-09	NA	Barbastella barbastellus	Female	Adult	42	NA	NA	NA
CSA	AUVERGNE	CANTAL	15	2°40'07" E	45°03'04"	622	2014-08-10	NA	Barbastella barbastellus	Male	Adult	39	NA	NA	NA
CSA	AUVERGNE	CANTAL	15	2°40'07" E	45°03'04"	622	2014-08-10	NA	Barbastella barbastellus	Male	Adult	38	NA	NA	NA
CSA	AUVERGNE	CANTAL	15	2°40'07" E	45°03'04"	622	2014-08-10	NA	Barbastella barbastellus	Male	Adult	39	NA	NA	NA
CSA	AUVERGNE	ALLIER	3	3°11'18" E	46°23'37"	260	2014-09-10	NA	Barbastella barbastellus	Male	Adult	38	NA	NA	NA
CSA	AUVERGNE	ALLIER	3	3°11'18" E	46°23'37"	260	2014-09-10	NA	Barbastella barbastellus	Male	Adult	38	NA	NA	NA
CSA	AUVERGNE	ALLIER	3	3°11'18" E	46°23'37"	260	2014-09-10	NA	Barbastella barbastellus	Male	Adult	37	NA	NA	NA
CSA	AUVERGNE	ALLIER	3	3°11'18" E	46°23'37"	260	2014-09-10	NA	Barbastella barbastellus	Male	Adult	39	NA	NA	NA
CSA	AUVERGNE	ALLIER	3	3°11'18" E	46°23'37"	260	2014-09-10	NA	Barbastella barbastellus	Male	Adult	40	NA	NA	NA
CSA	AUVERGNE	ALLIER	3	3°11'18" E	46°23'37"	300	2014-09-16	NA	Barbastella barbastellus	Female	Adult	39	NA	NA	NA
CSA	AUVERGNE	CANTAL	15	2°40'07" E	45°03'04"	740	2015-07-16	NA	Barbastella barbastellus	Male	Adult	38	NA	NA	NA
CSA	AUVERGNE	CANTAL	15	2°40'07" E	45°03'04"	740	2015-07-16	NA	Barbastella barbastellus	Male	Adult	39	NA	NA	NA
CSA	AUVERGNE	HAUTE-LOIRE	43	3°48'23" E	45°07'41"	1047	2015-08-28	NA	Barbastella barbastellus	Male	Adult	36	NA	NA	NA
CSA	AUVERGNE	HAUTE-LOIRE	43	3°48'23" E	45°07'41"	1047	2015-08-28	NA	Barbastella barbastellus	Male	Adult	38	NA	NA	NA
CSA	AUVERGNE	PUY-DE-DOME	63	3°08'27" E	45°43'33"	616	2015-09-05	NA	Barbastella barbastellus	Female	Adult	39	NA	NA	NA
GCC	CORSE	HAUTE-CORSE	2B	9°12'23" E	42°23'39"	450	1991-08-26	NA	Barbastella barbastellus	Female	Adult	40	NA	NA	NA
GCC	CORSE	HAUTE-CORSE	2B	9°12'23" E	42°23'39"	840	1992-05-14	NA	Barbastella barbastellus	Female	Adult	40	NA	NA	NA
GCC	CORSE	HAUTE-CORSE	2B	9°12'23" E	42°23'39"	400	1992-08-13	NA	Barbastella barbastellus	Male	Adult	38	NA	NA	NA
GCC	CORSE	HAUTE-CORSE	2B	9°12'23" E	42°23'39"	210	1993-09-07	NA	Barbastella barbastellus	Male	Adult	39	NA	NA	NA
GCC	CORSE	HAUTE-CORSE	2B	9°12'23" E	42°23'39"	20	1994-07-04	NA	Barbastella barbastellus	Female	NA	41	NA	NA	NA
GCC	CORSE	HAUTE-CORSE	2B	9°12'23" E	42°23'39"	1480	1994-07-30	NA	Barbastella barbastellus	Female	Adult	39	NA	NA	NA
GCC	CORSE	HAUTE-CORSE	2B	9°12'23" E	42°23'39"	1480	1994-07-30	NA	Barbastella barbastellus	Female	Adult	39	NA	NA	NA
GCC	CORSE	HAUTE-CORSE	2B	9°12'23" E	42°23'39"	1410	1995-07-13	NA	Barbastella barbastellus	Female	Adult	39	NA	NA	NA
GCC	CORSE	HAUTE-CORSE	2B	9°12'23" E	42°23'39"	1330	1997-07-13	NA	Barbastella barbastellus	Male	Adult	38	NA	NA	NA
GCC	CORSE	CORSE-DU-SUD	2A	8°59'17" E	41°51'49"	10	1997-08-22	NA	Barbastella barbastellus	Female	Adult	40	NA	NA	NA
GCC	CORSE	CORSE-DU-SUD	2A	8°59'17" E	41°51'49"	10	1997-08-22	NA	Barbastella barbastellus	Female	Adult	40	NA	NA	NA
GCC	CORSE	CORSE-DU-SUD	2A	8°59'17" E	41°51'49"	10	1997-08-22	NA	Barbastella barbastellus	Female	Adult	38	NA	NA	NA
GCC	CORSE	HAUTE-CORSE	2B	9°12'23" E	42°23'39"	1550	1998-08-18	NA	Barbastella barbastellus	Male	Adult	39	NA	NA	NA
GCC	CORSE	HAUTE-CORSE	2B	9°12'23" E	42°23'39"	977	1998-09-10	NA	Barbastella barbastellus	Male	Adult	37	NA	NA	NA
GCC	CORSE	HAUTE-CORSE	2B	9°12'23" E	42°23'39"	870	1998-09-11	NA	Barbastella barbastellus	Male	Adult	38	NA	NA	NA
GCC	CORSE	CORSE-DU-SUD	2A	8°59'17" E	41°51'49"	1200	1998-09-15	NA	Barbastella barbastellus	Male	Adult	39	NA	NA	NA
GCC	CORSE	CORSE-DU-SUD	2A	8°59'17" E	41°51'49"	1200	1998-09-15	NA	Barbastella barbastellus	Male	Adult	38	NA	NA	NA
GCC	CORSE	CORSE-DU-SUD	2A	8°59'17" E	41°51'49"	1200	1998-09-15	NA	Barbastella barbastellus	Male	Adult	37	NA	NA	NA
GCC	CORSE	CORSE-DU-SUD	2A	8°59'17" E	41°51'49"	1200	1998-09-15	NA	Barbastella barbastellus	Male	Adult	39	NA	NA	NA
GCC	CORSE	CORSE-DU-SUD	2A	8°59'17" E	41°51'49"	1200	1998-09-15	NA	Barbastella barbastellus	Male	Adult	39	NA	NA	NA
GCC	CORSE	CORSE-DU-SUD	2A	8°59'17" E	41°51'49"	1200	1998-09-15	NA	Barbastella barbastellus	Male	Adult	37	NA	NA	NA
GCC	CORSE	CORSE-DU-SUD	2A	8°59'17" E	41°51'49"	1200	1998-09-15	NA	Barbastella barbastellus	Male	Adult	37	NA	NA	NA
GCC	CORSE	CORSE-DU-SUD	2A	8°59'17" E	41°51'49"	1200	1998-09-15	NA	Barbastella barbastellus	Male	Adult	38	NA	NA	NA
GCC	CORSE	CORSE-DU-SUD	2A	8°59'17" E	41°51'49"	1200	1998-09-15	NA	Barbastella barbastellus	Male	Adult	39	NA	NA	NA
GCC	CORSE	CORSE-DU-SUD	2A	8°59'17" E	41°51'49"	1200	1998-09-15	NA	Barbastella barbastellus	Male	Adult	39	NA	NA	NA
GCC	CORSE	CORSE-DU-SUD	2A	8°59'17" E	41°51'49"	1200	1998-09-15	NA	Barbastella barbastellus	Male	Adult	38	NA	NA	NA
GCC	CORSE	CORSE-DU-SUD	2A	8°59'17" E	41°51'49"	1200	1998-09-15	NA	Barbastella barbastellus	Male	Adult	37	NA	NA	NA
GCC	CORSE	HAUTE-CORSE	2B	9°12'23" E	42°23'39"	650	1998-09-22	NA	Barbastella barbastellus	Female	Adult	39	NA	NA	NA
GCC	CORSE	CORSE-DU-SUD	2A	8°59'17" E	41°51'49"	1200	1998-10-16	NA	Barbastella barbastellus	Male	Adult	39	NA	NA	NA
GCC	CORSE	CORSE-DU-SUD	2A	8°59'17" E	41°51'49"	1200	1998-10-16	NA	Barbastella barbastellus	Male	Adult	39	NA	NA	NA
GCC	CORSE	CORSE-DU-SUD	2A	8°59'17" E	41°51'49"	1200	1998-10-16	NA	Barbastella barbastellus	Male	Adult	39	NA	NA	NA
GCC	CORSE	CORSE-DU-SUD	2A	8°59'17" E	41°51'49"	1200	1998-10-16	NA	Barbastella barbastellus	Male	Adult	39	NA	NA	NA
GCC	CORSE	CORSE-DU-SUD	2A	8°59'17" E	41°51'49"	1200	1998-10-16	NA	Barbastella barbastellus	Male	Adult	39	NA	NA	NA
GCC	CORSE	CORSE-DU-SUD	2A	8°59'17" E	41°51'49"	1200	1998-10-16	NA	Barbastella barbastellus	Male	Adult	39	NA	NA	NA
GCC	CORSE	HAUTE-CORSE	2B	9°12'23" E	42°23'39"	1450	1999-06-12	NA	Barbastella barbastellus	Male	Adult	38	NA	NA	NA
GCC	CORSE	HAUTE-CORSE	2B	9°12'23" E	42°23'39"	1450	1999-06-12	NA	Barbastella barbastellus	Female	Adult	41	NA	NA	NA
GCC	CORSE	CORSE-DU-SUD	2A	8°59'17" E	41°51'49"	960	1999-07-03	NA	Barbastella barbastellus	Male	Adult	39	NA	NA	NA
GCC	CORSE	HAUTE-CORSE	2B	9°12'23" E	42°23'39"	89	1999-08-10	NA	Barbastella barbastellus	Female	Adult	38	NA	NA	NA
GCC	CORSE	HAUTE-CORSE	2B	9°12'23" E	42°23'39"	1330	1999-10-09	NA	Barbastella barbastellus	Female	Adult	40	NA	NA	NA
GCC	CORSE	HAUTE-CORSE	2B	9°12'23" E	42°23'39"	1330	1999-10-09	NA	Barbastella barbastellus	Female	Adult	41	NA	NA	NA
GCC	CORSE	HAUTE-CORSE	2B	9°12'23" E	42°23'39"	560	1999-10-11	NA	Barbastella barbastellus	Male	Adult	39	NA	NA	NA
GCC	CORSE	HAUTE-CORSE	2B	9°12'23" E	42°23'39"	50	2000-07-11	NA	Barbastella barbastellus	Female	Adult	40	NA	NA	NA
GCC	CORSE	HAUTE-CORSE	2B	9°12'23" E	42°23'39"	50	2000-07-11	NA	Barbastella barbastellus	Female	Adult	40	NA	NA	NA
GCC	CORSE	CORSE-DU-SUD	2A	8°59'17" E	41°51'49"	1245	2000-07-23	NA	Barbastella barbastellus	Female	Adult	40	NA	NA	NA
GCC	CORSE	CORSE-DU-SUD	2A	8°59'17" E	41°51'49"	1380	2000-07-24	NA	Barbastella barbastellus	Female	Adult	37	NA	NA	NA
GCC	CORSE	CORSE-DU-SUD	2A	8°59'17" E	41°51'49"	1380	2000-07-24	NA	Barbastella barbastellus	Female	Adult	40	NA	NA	NA
GCC	CORSE	CORSE-DU-SUD	2A	8°59'17" E	41°51'49"	980	2000-07-26	NA	Barbastella barbastellus	Female	Adult	39	NA	NA	NA
GCC	CORSE	HAUTE-CORSE	2B	9°12'23" E	42°23'39"	50	2000-07-29	NA	Barbastella barbastellus	Female	Adult	40	NA	NA	NA
GCC	CORSE	CORSE-DU-SUD	2A	8°59'17" E	41°51'49"	1100	2001-06-30	NA	Barbastella barbastellus	Female	Adult	39	NA	NA	NA
GCC	CORSE	CORSE-DU-SUD	2A	8°59'17" E	41°51'49"	1100	2001-06-30	NA	Barbastella barbastellus	Female	Adult	39	NA	NA	NA
GCC	CORSE	HAUTE-CORSE	2B	9°12'23" E	42°23'39"	740	2001-08-06	NA	Barbastella barbastellus	Male	Adult	39	NA	NA	NA
GCC	CORSE	HAUTE-CORSE	2B	9°12'23" E	42°23'39"	830	2001-08-13	NA	Barbastella barbastellus	Female	Adult	39	NA	NA	NA
GCC	CORSE	HAUTE-CORSE	2B	9°12'23" E	42°23'39"	750	2001-08-25	NA	Barbastella barbastellus	Male	Adult	38	NA	NA	NA
GCC	CORSE	HAUTE-CORSE	2B	9°12'23" E	42°23'39"	560	2002-04-30	NA	Barbastella barbastellus	Female	Adult	38	NA	NA	NA
GCC	CORSE	HAUTE-CORSE	2B	9°12'23" E	42°23'39"	560	2002-05-14	NA	Barbastella barbastellus	Male	Adult	39	NA	NA	NA
GCC	CORSE	HAUTE-CORSE	2B	9°12'23" E	42°23'39"	560	2002-05-14	NA	Barbastella barbastellus	Male	Adult	40	NA	NA	NA
GCC	CORSE	HAUTE-CORSE	2B	9°12'23" E	42°23'39"	560	2002-07-02	NA	Barbastella barbastellus	Male	Adult	37	NA	NA	NA
GCC	CORSE	HAUTE-CORSE	2B	9°12'23" E	42°23'39"	1213	2002-09-02	NA	Barbastella barbastellus	Female	Adult	39	NA	NA	NA
GCC	CORSE	HAUTE-CORSE	2B	9°12'23" E	42°23'39"	1205	2002-09-02	NA	Barbastella barbastellus	Female	Adult	40	NA	NA	NA
GCC	CORSE	HAUTE-CORSE	2B	9°12'23" E	42°23'39"	1200	2002-09-02	NA	Barbastella barbastellus	Female	Adult	39	NA	NA	NA
GCC	CORSE	CORSE-DU-SUD	2A	8°59'17" E	41°51'49"	1206	2002-09-08	NA	Barbastella barbastellus	Male	Adult	38	NA	NA	NA
GCC	CORSE	CORSE-DU-SUD	2A	8°59'17" E	41°51'49"	550	2002-09-09	NA	Barbastella barbastellus	Male	Adult	38	NA	NA	NA
GCC	CORSE	HAUTE-CORSE	2B	9°12'23" E	42°23'39"	560	2002-10-01	NA	Barbastella barbastellus	Female	Adult	39	NA	NA	NA
GCC	CORSE	HAUTE-CORSE	2B	9°12'23" E	42°23'39"	560	2002-10-15	NA	Barbastella barbastellus	Male	NA	39	NA	NA	NA
GCC	CORSE	HAUTE-CORSE	2B	9°12'23" E	42°23'39"	700	2003-07-02	NA	Barbastella barbastellus	Female	Adult	40	NA	NA	NA
GCC	CORSE	HAUTE-CORSE	2B	9°12'23" E	42°23'39"	1476	2003-07-22	NA	Barbastella barbastellus	Male	Adult	39	NA	NA	NA
GCC	CORSE	HAUTE-CORSE	2B	9°12'23" E	42°23'39"	1476	2003-07-22	NA	Barbastella barbastellus	Male	Adult	39	NA	NA	NA
GCC	CORSE	HAUTE-CORSE	2B	9°12'23" E	42°23'39"	870	2003-09-11	NA	Barbastella barbastellus	Male	Adult	40	NA	NA	NA
GCC	CORSE	HAUTE-CORSE	2B	9°12'23" E	42°23'39"	870	2003-09-11	NA	Barbastella barbastellus	Female	Adult	36	NA	NA	NA
GCC	CORSE	HAUTE-CORSE	2B	9°12'23" E	42°23'39"	870	2003-09-11	NA	Barbastella barbastellus	Male	Adult	38	NA	NA	NA
GCC	CORSE	HAUTE-CORSE	2B	9°12'23" E	42°23'39"	870	2003-09-11	NA	Barbastella barbastellus	Male	Adult	38	NA	NA	NA
GCC	CORSE	HAUTE-CORSE	2B	9°12'23" E	42°23'39"	870	2003-09-11	NA	Barbastella barbastellus	Male	Adult	39	NA	NA	NA
GCC	CORSE	HAUTE-CORSE	2B	9°12'23" E	42°23'39"	870	2003-09-11	NA	Barbastella barbastellus	Female	Adult	41	NA	NA	NA
GCC	CORSE	CORSE-DU-SUD	2A	8°59'17" E	41°51'49"	960	2003-09-12	NA	Barbastella barbastellus	Female	Adult	39	NA	NA	NA
GCC	CORSE	CORSE-DU-SUD	2A	8°59'17" E	41°51'49"	960	2003-09-12	NA	Barbastella barbastellus	Female	Adult	39	NA	NA	NA
GCC	CORSE	HAUTE-CORSE	2B	9°12'23" E	42°23'39"	1125	2004-07-03	NA	Barbastella barbastellus	Male	Adult	39	NA	NA	NA
GCC	CORSE	HAUTE-CORSE	2B	9°12'23" E	42°23'39"	220	2005-07-13	NA	Barbastella barbastellus	Female	Adult	40	NA	NA	NA
GCC	CORSE	HAUTE-CORSE	2B	9°12'23" E	42°23'39"	1200	2005-08-06	NA	Barbastella barbastellus	Male	Adult	40	NA	NA	NA
GCC	CORSE	HAUTE-CORSE	2B	9°12'23" E	42°23'39"	1200	2005-08-06	NA	Barbastella barbastellus	Female	Adult	40	NA	NA	NA
GCC	CORSE	CORSE-DU-SUD	2A	8°59'17" E	41°51'49"	1250	2005-09-02	NA	Barbastella barbastellus	Male	Adult	39	NA	NA	NA
GCC	CORSE	HAUTE-CORSE	2B	9°12'23" E	42°23'39"	1205	2006-05-22	NA	Barbastella barbastellus	Female	Adult	39	NA	NA	NA
GCC	CORSE	HAUTE-CORSE	2B	9°12'23" E	42°23'39"	1205	2006-06-28	NA	Barbastella barbastellus	Female	Adult	38	NA	NA	NA
GCC	CORSE	HAUTE-CORSE	2B	9°12'23" E	42°23'39"	1205	2006-06-28	NA	Barbastella barbastellus	Female	Adult	39	NA	NA	NA
GCC	CORSE	HAUTE-CORSE	2B	9°12'23" E	42°23'39"	1205	2006-06-29	NA	Barbastella barbastellus	Male	Adult	39	NA	NA	NA
GCC	CORSE	HAUTE-CORSE	2B	9°12'23" E	42°23'39"	1205	2006-07-09	NA	Barbastella barbastellus	Male	Adult	39	NA	NA	NA
GCC	CORSE	HAUTE-CORSE	2B	9°12'23" E	42°23'39"	1200	2006-07-13	NA	Barbastella barbastellus	Male	Adult	38	NA	NA	NA
GCC	CORSE	HAUTE-CORSE	2B	9°12'23" E	42°23'39"	1251	2006-07-14	NA	Barbastella barbastellus	Female	Adult	39	NA	NA	NA
GCC	CORSE	HAUTE-CORSE	2B	9°12'23" E	42°23'39"	1200	2006-07-14	NA	Barbastella barbastellus	Female	Adult	40	NA	NA	NA
GCC	CORSE	HAUTE-CORSE	2B	9°12'23" E	42°23'39"	1210	2006-07-17	NA	Barbastella barbastellus	Male	Adult	38	NA	NA	NA
GCC	CORSE	HAUTE-CORSE	2B	9°12'23" E	42°23'39"	1476	2006-07-25	NA	Barbastella barbastellus	Male	Adult	39	NA	NA	NA
GCC	CORSE	HAUTE-CORSE	2B	9°12'23" E	42°23'39"	80	2007-08-15	NA	Barbastella barbastellus	Female	Adult	40	NA	NA	NA
GCC	CORSE	CORSE-DU-SUD	2A	8°59'17" E	41°51'49"	1100	2008-07-23	NA	Barbastella barbastellus	Male	Adult	40	NA	NA	NA
GCC	CORSE	CORSE-DU-SUD	2A	8°59'17" E	41°51'49"	1100	2008-07-23	NA	Barbastella barbastellus	Female	Adult	40	NA	NA	NA
GCC	CORSE	HAUTE-CORSE	2B	9°12'23" E	42°23'39"	20	2009-07-08	NA	Barbastella barbastellus	Female	Adult	40	NA	NA	NA
GCC	CORSE	CORSE-DU-SUD	2A	8°59'17" E	41°51'49"	750	2009-07-20	NA	Barbastella barbastellus	Male	Adult	39	NA	NA	NA
GCC	CORSE	CORSE-DU-SUD	2A	8°59'17" E	41°51'49"	1160	2009-07-21	NA	Barbastella barbastellus	Female	Adult	40	NA	NA	NA
GCC	CORSE	HAUTE-CORSE	2B	9°12'23" E	42°23'39"	1330	2010-07-26	NA	Barbastella barbastellus	Female	Adult	39	NA	NA	NA
GCC	CORSE	CORSE-DU-SUD	2A	8°59'17" E	41°51'49"	20	2010-08-03	NA	Barbastella barbastellus	Female	Adult	39	NA	NA	NA
GCC	CORSE	CORSE-DU-SUD	2A	8°59'17" E	41°51'49"	40	2010-08-03	NA	Barbastella barbastellus	Female	Adult	40	NA	NA	NA
GCC	CORSE	CORSE-DU-SUD	2A	8°59'17" E	41°51'49"	50	2010-08-03	NA	Barbastella barbastellus	Female	Adult	40	NA	NA	NA
GCC	CORSE	HAUTE-CORSE	2B	9°12'23" E	42°23'39"	1260	2010-08-21	NA	Barbastella barbastellus	Female	Adult	40	NA	NA	NA
GCC	CORSE	HAUTE-CORSE	2B	9°12'23" E	42°23'39"	1260	2010-08-21	NA	Barbastella barbastellus	Male	Adult	39	NA	NA	NA
GCC	CORSE	HAUTE-CORSE	2B	9°12'23" E	42°23'39"	1260	2010-08-21	NA	Barbastella barbastellus	Female	Adult	40	NA	NA	NA
GCC	CORSE	HAUTE-CORSE	2B	9°12'23" E	42°23'39"	1476	2010-08-25	NA	Barbastella barbastellus	Male	Adult	38	NA	NA	NA
GCC	CORSE	HAUTE-CORSE	2B	9°12'23" E	42°23'39"	1476	2010-08-25	NA	Barbastella barbastellus	Female	Adult	38	NA	NA	NA
GCC	CORSE	HAUTE-CORSE	2B	9°12'23" E	42°23'39"	1476	2010-08-25	NA	Barbastella barbastellus	Female	Adult	39	NA	NA	NA
GCC	CORSE	HAUTE-CORSE	2B	9°12'23" E	42°23'39"	1476	2010-08-25	NA	Barbastella barbastellus	Female	Adult	38	NA	NA	NA
GCC	CORSE	HAUTE-CORSE	2B	9°12'23" E	42°23'39"	1476	2010-08-25	NA	Barbastella barbastellus	Female	Adult	39	NA	NA	NA
GCC	CORSE	HAUTE-CORSE	2B	9°12'23" E	42°23'39"	1476	2010-08-25	NA	Barbastella barbastellus	Female	Adult	39	NA	NA	NA
GCC	CORSE	HAUTE-CORSE	2B	9°12'23" E	42°23'39"	1476	2010-08-25	NA	Barbastella barbastellus	Female	Adult	40	NA	NA	NA
GCC	CORSE	HAUTE-CORSE	2B	9°12'23" E	42°23'39"	1200	2010-08-25	NA	Barbastella barbastellus	Female	Adult	40	NA	NA	NA
GCC	CORSE	HAUTE-CORSE	2B	9°12'23" E	42°23'39"	1200	2010-08-25	NA	Barbastella barbastellus	Female	Adult	40	NA	NA	NA
GCC	CORSE	HAUTE-CORSE	2B	9°12'23" E	42°23'39"	1200	2010-08-26	NA	Barbastella barbastellus	Female	Adult	38	NA	NA	NA
GCC	CORSE	HAUTE-CORSE	2B	9°12'23" E	42°23'39"	1200	2010-08-26	NA	Barbastella barbastellus	Female	Adult	40	NA	NA	NA
GCC	CORSE	HAUTE-CORSE	2B	9°12'23" E	42°23'39"	1205	2010-08-27	NA	Barbastella barbastellus	Female	Adult	40	NA	NA	NA
GCC	CORSE	CORSE-DU-SUD	2A	8°59'17" E	41°51'49"	1160	2010-08-28	NA	Barbastella barbastellus	Male	Adult	39	NA	NA	NA
GCC	CORSE	HAUTE-CORSE	2B	9°12'23" E	42°23'39"	100	2011-07-11	NA	Barbastella barbastellus	Female	Adult	40	NA	NA	NA
GCC	CORSE	HAUTE-CORSE	2B	9°12'23" E	42°23'39"	1476	2011-07-25	NA	Barbastella barbastellus	Male	Adult	37	NA	NA	NA
GCC	CORSE	HAUTE-CORSE	2B	9°12'23" E	42°23'39"	1450	2011-07-25	NA	Barbastella barbastellus	Male	Adult	38	NA	NA	NA
GCC	CORSE	HAUTE-CORSE	2B	9°12'23" E	42°23'39"	1450	2011-07-25	NA	Barbastella barbastellus	Male	Adult	38	NA	NA	NA
GCC	CORSE	HAUTE-CORSE	2B	9°12'23" E	42°23'39"	1450	2011-07-25	NA	Barbastella barbastellus	Female	Adult	39	NA	NA	NA
GCC	CORSE	HAUTE-CORSE	2B	9°12'23" E	42°23'39"	1450	2011-07-25	NA	Barbastella barbastellus	Female	Adult	39	NA	NA	NA
GCC	CORSE	HAUTE-CORSE	2B	9°12'23" E	42°23'39"	1450	2011-07-25	NA	Barbastella barbastellus	Female	Adult	40	NA	NA	NA
GCC	CORSE	HAUTE-CORSE	2B	9°12'23" E	42°23'39"	1476	2011-07-25	NA	Barbastella barbastellus	Female	Adult	41	NA	NA	NA
GCC	CORSE	HAUTE-CORSE	2B	9°12'23" E	42°23'39"	1450	2011-07-25	NA	Barbastella barbastellus	Female	Adult	40	NA	NA	NA
GCC	CORSE	HAUTE-CORSE	2B	9°12'23" E	42°23'39"	1200	2012-07-15	NA	Barbastella barbastellus	Female	Adult	38	NA	NA	NA
GCC	CORSE	CORSE-DU-SUD	2A	8°59'17" E	41°51'49"	1206	2012-07-26	NA	Barbastella barbastellus	Male	Adult	39	NA	NA	NA
GCC	CORSE	CORSE-DU-SUD	2A	8°59'17" E	41°51'49"	1200	2012-07-26	NA	Barbastella barbastellus	Male	Adult	39	NA	NA	NA
GCC	CORSE	CORSE-DU-SUD	2A	8°59'17" E	41°51'49"	1200	2012-07-26	NA	Barbastella barbastellus	Male	Adult	40	NA	NA	NA
GCC	CORSE	CORSE-DU-SUD	2A	8°59'17" E	41°51'49"	970	2012-07-28	NA	Barbastella barbastellus	Male	Adult	37	NA	NA	NA
GCC	CORSE	CORSE-DU-SUD	2A	8°59'17" E	41°51'49"	970	2012-07-28	NA	Barbastella barbastellus	Female	Adult	40	NA	NA	NA
GCC	CORSE	CORSE-DU-SUD	2A	8°59'17" E	41°51'49"	970	2012-07-28	NA	Barbastella barbastellus	Male	Adult	39	NA	NA	NA
GCC	CORSE	CORSE-DU-SUD	2A	8°59'17" E	41°51'49"	970	2012-07-28	NA	Barbastella barbastellus	Female	Adult	39	NA	NA	NA
GCC	CORSE	HAUTE-CORSE	2B	9°12'23" E	42°23'39"	1200	2012-08-09	NA	Barbastella barbastellus	Male	Adult	39	NA	NA	NA
GCC	CORSE	HAUTE-CORSE	2B	9°12'23" E	42°23'39"	1200	2012-08-09	NA	Barbastella barbastellus	Female	Adult	40	NA	NA	NA
GCC	CORSE	CORSE-DU-SUD	2A	8°59'17" E	41°51'49"	1260	2012-08-17	NA	Barbastella barbastellus	Male	Adult	38	NA	NA	NA
GCC	CORSE	CORSE-DU-SUD	2A	8°59'17" E	41°51'49"	1260	2012-08-17	NA	Barbastella barbastellus	Male	Adult	38	NA	NA	NA
GCC	CORSE	CORSE-DU-SUD	2A	8°59'17" E	41°51'49"	1260	2012-08-17	NA	Barbastella barbastellus	Male	Adult	40	NA	NA	NA
GCC	CORSE	CORSE-DU-SUD	2A	8°59'17" E	41°51'49"	1300	2012-08-18	NA	Barbastella barbastellus	Female	Adult	39	NA	NA	NA
GCC	CORSE	CORSE-DU-SUD	2A	8°59'17" E	41°51'49"	1120	2012-08-24	NA	Barbastella barbastellus	Male	Adult	39	NA	NA	NA
GCC	CORSE	CORSE-DU-SUD	2A	8°59'17" E	41°51'49"	1120	2012-08-24	NA	Barbastella barbastellus	Female	Adult	39	NA	NA	NA
GCC	CORSE	CORSE-DU-SUD	2A	8°59'17" E	41°51'49"	1120	2012-08-24	NA	Barbastella barbastellus	Female	Adult	39	NA	NA	NA
GCC	CORSE	CORSE-DU-SUD	2A	8°59'17" E	41°51'49"	1120	2012-08-24	NA	Barbastella barbastellus	Female	Adult	39	NA	NA	NA
GCC	CORSE	CORSE-DU-SUD	2A	8°59'17" E	41°51'49"	1120	2012-08-24	NA	Barbastella barbastellus	Female	Adult	40	NA	NA	NA
GCC	CORSE	CORSE-DU-SUD	2A	8°59'17" E	41°51'49"	1120	2012-08-24	NA	Barbastella barbastellus	Female	Adult	41	NA	NA	NA
GCC	CORSE	HAUTE-CORSE	2B	9°12'23" E	42°23'39"	5	2013-05-21	NA	Barbastella barbastellus	Female	Adult	39	NA	NA	NA
GCC	CORSE	CORSE-DU-SUD	2A	8°59'17" E	41°51'49"	1	2013-06-21	NA	Barbastella barbastellus	Male	Adult	38	NA	NA	NA
GCC	CORSE	CORSE-DU-SUD	2A	8°59'17" E	41°51'49"	1	2013-06-21	NA	Barbastella barbastellus	Female	Adult	38	NA	NA	NA
GCC	CORSE	CORSE-DU-SUD	2A	8°59'17" E	41°51'49"	14	2013-06-25	NA	Barbastella barbastellus	Male	Adult	39	NA	NA	NA
GCC	CORSE	CORSE-DU-SUD	2A	8°59'17" E	41°51'49"	50	2013-06-26	NA	Barbastella barbastellus	Female	Adult	40	NA	NA	NA
GCC	CORSE	HAUTE-CORSE	2B	9°12'23" E	42°23'39"	900	2013-07-25	NA	Barbastella barbastellus	Male	Adult	39	NA	NA	NA
GCC	CORSE	HAUTE-CORSE	2B	9°12'23" E	42°23'39"	960	2013-07-30	NA	Barbastella barbastellus	Male	Adult	40	NA	NA	NA
GCC	CORSE	HAUTE-CORSE	2B	9°12'23" E	42°23'39"	1160	2013-07-31	NA	Barbastella barbastellus	Female	Adult	40	NA	NA	NA
GCC	CORSE	HAUTE-CORSE	2B	9°12'23" E	42°23'39"	1160	2013-07-31	NA	Barbastella barbastellus	Female	Adult	40	NA	NA	NA
GCC	CORSE	HAUTE-CORSE	2B	9°12'23" E	42°23'39"	40	2013-08-22	NA	Barbastella barbastellus	Male	Adult	39	NA	NA	NA
GCC	CORSE	HAUTE-CORSE	2B	9°12'23" E	42°23'39"	40	2013-08-22	NA	Barbastella barbastellus	Female	Adult	39	NA	NA	NA
GCC	CORSE	HAUTE-CORSE	2B	9°12'23" E	42°23'39"	40	2013-08-22	NA	Barbastella barbastellus	Female	Adult	38	NA	NA	NA
GCC	CORSE	HAUTE-CORSE	2B	9°12'23" E	42°23'39"	40	2013-08-22	NA	Barbastella barbastellus	Female	Adult	38	NA	NA	NA
GCC	CORSE	HAUTE-CORSE	2B	9°12'23" E	42°23'39"	603	2013-09-03	NA	Barbastella barbastellus	Male	Adult	38	NA	NA	NA
GCC	CORSE	HAUTE-CORSE	2B	9°12'23" E	42°23'39"	780	2013-09-20	NA	Barbastella barbastellus	Female	Adult	39	NA	NA	NA
GCC	CORSE	HAUTE-CORSE	2B	9°12'23" E	42°23'39"	850	2014-07-15	NA	Barbastella barbastellus	Female	Adult	39	NA	NA	NA
GCC	CORSE	CORSE-DU-SUD	2A	8°59'17" E	41°51'49"	1110	2015-05-12	21:30:00	Barbastella barbastellus	Female	Adult	39	NA	NA	NA
GCC	CORSE	CORSE-DU-SUD	2A	8°59'17" E	41°51'49"	990	2015-06-06	21:55:00	Barbastella barbastellus	Male	Adult	38	NA	NA	NA
GCC	CORSE	CORSE-DU-SUD	2A	8°59'17" E	41°51'49"	1080	2015-06-11	23:45:00	Barbastella barbastellus	Male	Adult	39	NA	NA	NA
GCC	CORSE	CORSE-DU-SUD	2A	8°59'17" E	41°51'49"	900	2015-07-15	00:30:00	Barbastella barbastellus	Male	Adult	38	NA	NA	NA
GCC	CORSE	CORSE-DU-SUD	2A	8°59'17" E	41°51'49"	910	2015-07-22	00:30:00	Barbastella barbastellus	Male	Adult	38	NA	NA	NA
GCC	CORSE	CORSE-DU-SUD	2A	8°59'17" E	41°51'49"	910	2015-07-22	23:50:00	Barbastella barbastellus	Female	Adult	39	NA	NA	NA
GCC	CORSE	HAUTE-CORSE	2B	9°12'23" E	42°23'39"	600	2015-07-26	22:10:00	Barbastella barbastellus	Male	Adult	38	NA	NA	NA
GCC	CORSE	HAUTE-CORSE	2B	9°12'23" E	42°23'39"	600	2015-07-26	23:05:00	Barbastella barbastellus	Male	Adult	38	NA	NA	NA
GCC	CORSE	HAUTE-CORSE	2B	9°12'23" E	42°23'39"	1200	2015-07-29	21:45:00	Barbastella barbastellus	Female	Adult	40	NA	NA	NA
GCC	CORSE	CORSE-DU-SUD	2A	8°59'17" E	41°51'49"	950	2015-08-12	NA	Barbastella barbastellus	Female	Adult	39	NA	NA	NA
GCC	CORSE	CORSE-DU-SUD	2A	8°59'17" E	41°51'49"	1260	2015-08-20	05:45:00	Barbastella barbastellus	Male	Adult	39	NA	NA	NA
GCC	CORSE	CORSE-DU-SUD	2A	8°59'17" E	41°51'49"	1300	2015-08-21	22:30:00	Barbastella barbastellus	Female	Adult	39	NA	NA	NA
GCC	CORSE	CORSE-DU-SUD	2A	8°59'17" E	41°51'49"	910	2015-08-31	21:15:00	Barbastella barbastellus	Female	Adult	39	NA	NA	NA
GCC	CORSE	CORSE-DU-SUD	2A	8°59'17" E	41°51'49"	910	2015-08-31	05:15:00	Barbastella barbastellus	Female	Adult	40	NA	NA	NA
GCPC	POITOU-CHARENTES	CHARENTE-MARITIME	17	0°40'28"W	45°46'51"	NA	2009-08-19	NA	Barbastella barbastellus	Male	Adult	38	NA	NA	NA
GCPC	POITOU-CHARENTES	CHARENTE-MARITIME	17	0°40'28"W	45°46'51"	NA	2009-08-19	NA	Barbastella barbastellus	Female	Adult	39	NA	NA	NA
GCPC	POITOU-CHARENTES	CHARENTE-MARITIME	17	0°40'28"W	45°46'51"	NA	2009-09-30	00:05:00	Barbastella barbastellus	Male	Adult	36	NA	NA	NA
GCPC	POITOU-CHARENTES	CHARENTE-MARITIME	17	0°40'28"W	45°46'51"	NA	2009-09-30	22:20:00	Barbastella barbastellus	Male	Adult	36	NA	NA	NA
GCPC	POITOU-CHARENTES	CHARENTE-MARITIME	17	0°40'28"W	45°46'51"	NA	2009-09-30	20:35:00	Barbastella barbastellus	Male	Adult	39	NA	NA	NA
GCPC	POITOU-CHARENTES	CHARENTE-MARITIME	17	0°40'28"W	45°46'51"	NA	2009-09-30	23:19:00	Barbastella barbastellus	Male	Adult	40	NA	NA	NA
GCPC	POITOU-CHARENTES	CHARENTE-MARITIME	17	0°40'28"W	45°46'51"	NA	2009-09-30	23:18:00	Barbastella barbastellus	Male	Adult	38	NA	NA	NA
GCPC	POITOU-CHARENTES	CHARENTE-MARITIME	17	0°40'28"W	45°46'51"	NA	2009-09-30	22:50:00	Barbastella barbastellus	Male	Adult	40	NA	NA	NA
GCPC	POITOU-CHARENTES	CHARENTE-MARITIME	17	0°40'28"W	45°46'51"	NA	2009-09-30	21:25:00	Barbastella barbastellus	Male	Adult	40	NA	NA	NA
GCPC	POITOU-CHARENTES	CHARENTE-MARITIME	17	0°40'28"W	45°46'51"	NA	2009-09-30	22:20:00	Barbastella barbastellus	Male	Adult	38	NA	NA	NA
GCPC	POITOU-CHARENTES	CHARENTE-MARITIME	17	0°40'28"W	45°46'51"	NA	2009-09-30	22:13:00	Barbastella barbastellus	Female	Adult	41	NA	NA	NA
GCPC	POITOU-CHARENTES	CHARENTE-MARITIME	17	0°40'28"W	45°46'51"	NA	2009-09-30	21:32:00	Barbastella barbastellus	Female	Adult	38	NA	NA	NA
GCPC	POITOU-CHARENTES	CHARENTE-MARITIME	17	0°40'28"W	45°46'51"	NA	2010-08-07	01:00:00	Barbastella barbastellus	Male	Adult	37	NA	NA	NA
GCPC	POITOU-CHARENTES	CHARENTE-MARITIME	17	0°40'28"W	45°46'51"	NA	2010-08-07	22:15:00	Barbastella barbastellus	Male	Adult	37	NA	NA	NA
GCPC	POITOU-CHARENTES	CHARENTE-MARITIME	17	0°40'28"W	45°46'51"	NA	2010-08-07	02:10:00	Barbastella barbastellus	Female	Adult	40	NA	NA	NA
GCPC	POITOU-CHARENTES	CHARENTE-MARITIME	17	0°40'28"W	45°46'51"	NA	2010-08-07	00:05:00	Barbastella barbastellus	Male	Adult	38	NA	NA	NA
GCPC	POITOU-CHARENTES	CHARENTE-MARITIME	17	0°40'28"W	45°46'51"	NA	2010-08-07	01:30:00	Barbastella barbastellus	Male	Adult	37	NA	NA	NA
GCPC	POITOU-CHARENTES	CHARENTE-MARITIME	17	0°40'28"W	45°46'51"	NA	2010-08-07	02:12:00	Barbastella barbastellus	Male	Adult	37	NA	NA	NA
GCPC	POITOU-CHARENTES	CHARENTE-MARITIME	17	0°40'28"W	45°46'51"	NA	2010-08-07	01:00:00	Barbastella barbastellus	Female	Adult	39	NA	NA	NA
GCPC	POITOU-CHARENTES	CHARENTE-MARITIME	17	0°40'28"W	45°46'51"	NA	2011-06-23	22:50:00	Barbastella barbastellus	Female	Adult	40	NA	NA	NA
GCPC	POITOU-CHARENTES	CHARENTE	16	0°12'06" E	45°43'05"	NA	2011-06-28	23:12:00	Barbastella barbastellus	Male	Adult	39	NA	NA	NA
GCPC	POITOU-CHARENTES	CHARENTE	16	0°12'06" E	45°43'05"	NA	2011-06-28	22:56:00	Barbastella barbastellus	Female	Adult	40	NA	NA	NA
GCPC	POITOU-CHARENTES	CHARENTE	16	0°12'06" E	45°43'05"	NA	2011-06-29	23:45:00	Barbastella barbastellus	Female	Adult	37	NA	NA	NA
GCPC	POITOU-CHARENTES	CHARENTE	16	0°12'06" E	45°43'05"	NA	2011-06-29	01:56:00	Barbastella barbastellus	Male	Adult	39	NA	NA	NA
GCPC	POITOU-CHARENTES	CHARENTE	16	0°12'06" E	45°43'05"	NA	2011-06-29	23:45:00	Barbastella barbastellus	Female	Adult	40	NA	NA	NA
GCPC	POITOU-CHARENTES	CHARENTE	16	0°12'06" E	45°43'05"	NA	2011-06-29	02:15:00	Barbastella barbastellus	Female	Adult	38	NA	NA	NA
GCPC	POITOU-CHARENTES	CHARENTE	16	0°12'06" E	45°43'05"	NA	2011-06-29	01:52:00	Barbastella barbastellus	Female	Adult	40	NA	NA	NA
GCPC	POITOU-CHARENTES	CHARENTE	16	0°12'06" E	45°43'05"	NA	2011-06-30	23:45:00	Barbastella barbastellus	Male	Adult	38	NA	NA	NA
GCPC	POITOU-CHARENTES	CHARENTE	16	0°12'06" E	45°43'05"	NA	2011-06-30	01:20:00	Barbastella barbastellus	Female	Adult	40	NA	NA	NA
GCPC	POITOU-CHARENTES	CHARENTE	16	0°12'06" E	45°43'05"	NA	2011-06-30	23:45:00	Barbastella barbastellus	Female	Adult	41	NA	NA	NA
GCPC	POITOU-CHARENTES	CHARENTE-MARITIME	17	0°40'28"W	45°46'51"	NA	2011-07-13	00:45:00	Barbastella barbastellus	Male	Adult	39	NA	NA	NA
GCPC	POITOU-CHARENTES	CHARENTE-MARITIME	17	0°40'28"W	45°46'51"	NA	2011-07-13	00:45:00	Barbastella barbastellus	Male	Adult	39	NA	NA	NA
GCPC	POITOU-CHARENTES	CHARENTE-MARITIME	17	0°40'28"W	45°46'51"	NA	2011-07-13	00:45:00	Barbastella barbastellus	Female	Adult	40	NA	NA	NA
GCPC	POITOU-CHARENTES	CHARENTE-MARITIME	17	0°40'28"W	45°46'51"	NA	2011-07-13	00:45:00	Barbastella barbastellus	Female	Adult	40	NA	NA	NA
GCPC	POITOU-CHARENTES	DEUX-SEVRES	79	0°19'02" W	46°33'20"	NA	2011-07-23	22:30:00	Barbastella barbastellus	Male	Adult	38	NA	NA	NA
GCPC	POITOU-CHARENTES	DEUX-SEVRES	79	0°19'02" W	46°33'20"	NA	2011-07-23	22:30:00	Barbastella barbastellus	Female	Adult	39	NA	NA	NA
GCPC	POITOU-CHARENTES	DEUX-SEVRES	79	0°19'02" W	46°33'20"	NA	2011-07-23	22:30:00	Barbastella barbastellus	Female	Adult	40	NA	NA	NA
GCPC	POITOU-CHARENTES	DEUX-SEVRES	79	0°19'02" W	46°33'20"	NA	2011-07-23	22:30:00	Barbastella barbastellus	Female	Adult	39	NA	NA	NA
GCPC	POITOU-CHARENTES	DEUX-SEVRES	79	0°19'02" W	46°33'20"	NA	2011-07-23	22:30:00	Barbastella barbastellus	Female	Adult	39	NA	NA	NA
GCPC	POITOU-CHARENTES	DEUX-SEVRES	79	0°19'02" W	46°33'20"	NA	2011-07-23	22:30:00	Barbastella barbastellus	Female	Adult	39	NA	NA	NA
GCPC	POITOU-CHARENTES	DEUX-SEVRES	79	0°19'02" W	46°33'20"	NA	2011-07-24	22:55:00	Barbastella barbastellus	Female	Adult	38	NA	NA	NA
GCPC	POITOU-CHARENTES	DEUX-SEVRES	79	0°19'02" W	46°33'20"	NA	2011-07-25	NA	Barbastella barbastellus	Male	Adult	38	NA	NA	NA
GCPC	POITOU-CHARENTES	DEUX-SEVRES	79	0°19'02" W	46°33'20"	NA	2011-07-26	NA	Barbastella barbastellus	Male	Adult	38	NA	NA	NA
GCPC	POITOU-CHARENTES	DEUX-SEVRES	79	0°19'02" W	46°33'20"	NA	2011-07-26	00:30:00	Barbastella barbastellus	Male	Adult	37	NA	NA	NA
GCPC	POITOU-CHARENTES	DEUX-SEVRES	79	0°19'02" W	46°33'20"	NA	2011-07-26	03:40:00	Barbastella barbastellus	Male	Adult	38	NA	NA	NA
GCPC	POITOU-CHARENTES	DEUX-SEVRES	79	0°19'02" W	46°33'20"	NA	2011-07-26	22:20:00	Barbastella barbastellus	Female	Adult	39	NA	NA	NA
GCPC	POITOU-CHARENTES	DEUX-SEVRES	79	0°19'02" W	46°33'20"	NA	2011-07-26	NA	Barbastella barbastellus	Female	Adult	38	NA	NA	NA
GCPC	POITOU-CHARENTES	DEUX-SEVRES	79	0°19'02" W	46°33'20"	NA	2011-07-26	NA	Barbastella barbastellus	Female	Adult	39	NA	NA	NA
GCPC	POITOU-CHARENTES	DEUX-SEVRES	79	0°19'02" W	46°33'20"	NA	2011-07-26	22:20:00	Barbastella barbastellus	Female	Adult	39	NA	NA	NA
GCPC	POITOU-CHARENTES	DEUX-SEVRES	79	0°19'02" W	46°33'20"	NA	2011-07-26	NA	Barbastella barbastellus	Female	Adult	40	NA	NA	NA
GCPC	POITOU-CHARENTES	DEUX-SEVRES	79	0°19'02" W	46°33'20"	NA	2011-07-26	NA	Barbastella barbastellus	Female	Adult	39	NA	NA	NA
GCPC	POITOU-CHARENTES	DEUX-SEVRES	79	0°19'02" W	46°33'20"	NA	2011-07-26	NA	Barbastella barbastellus	Female	Adult	40	NA	NA	NA
GCPC	POITOU-CHARENTES	DEUX-SEVRES	79	0°19'02" W	46°33'20"	NA	2011-07-26	00:30:00	Barbastella barbastellus	Female	Adult	41	NA	NA	NA
GCPC	POITOU-CHARENTES	DEUX-SEVRES	79	0°19'02" W	46°33'20"	NA	2011-07-26	NA	Barbastella barbastellus	Female	Adult	40	NA	NA	NA
GCPC	POITOU-CHARENTES	DEUX-SEVRES	79	0°19'02" W	46°33'20"	NA	2011-07-27	22:35:00	Barbastella barbastellus	Male	Adult	38	NA	NA	NA
GCPC	POITOU-CHARENTES	DEUX-SEVRES	79	0°19'02" W	46°33'20"	NA	2011-07-27	22:35:00	Barbastella barbastellus	Female	Adult	39	NA	NA	NA
GCPC	POITOU-CHARENTES	DEUX-SEVRES	79	0°19'02" W	46°33'20"	NA	2011-07-27	22:30:00	Barbastella barbastellus	Female	Adult	40	NA	NA	NA
GCPC	POITOU-CHARENTES	CHARENTE-MARITIME	17	0°40'28"W	45°46'51"	NA	2011-08-10	01:15:00	Barbastella barbastellus	Male	Adult	38	NA	NA	NA
GCPC	POITOU-CHARENTES	CHARENTE-MARITIME	17	0°40'28"W	45°46'51"	NA	2011-08-10	00:00:00	Barbastella barbastellus	Female	Adult	41	NA	NA	NA
GCPC	POITOU-CHARENTES	CHARENTE-MARITIME	17	0°40'28"W	45°46'51"	NA	2011-08-11	22:00:00	Barbastella barbastellus	Female	Adult	39	NA	NA	NA
GCPC	POITOU-CHARENTES	CHARENTE-MARITIME	17	0°40'28"W	45°46'51"	NA	2011-08-11	22:00:00	Barbastella barbastellus	Female	Adult	38	NA	NA	NA
GCPC	POITOU-CHARENTES	CHARENTE-MARITIME	17	0°40'28"W	45°46'51"	NA	2011-08-11	00:00:00	Barbastella barbastellus	Female	Adult	39	NA	NA	NA
GCPC	POITOU-CHARENTES	CHARENTE-MARITIME	17	0°40'28"W	45°46'51"	NA	2011-08-11	22:00:00	Barbastella barbastellus	Female	Adult	39	NA	NA	NA
GCPC	POITOU-CHARENTES	DEUX-SEVRES	79	0°19'02" W	46°33'20"	NA	2012-06-25	23:35:00	Barbastella barbastellus	Female	Adult	40	NA	NA	NA
GCPC	POITOU-CHARENTES	CHARENTE-MARITIME	17	0°40'28"W	45°46'51"	NA	2012-06-26	01:00:00	Barbastella barbastellus	Female	Adult	38	NA	NA	NA
GCPC	POITOU-CHARENTES	CHARENTE-MARITIME	17	0°40'28"W	45°46'51"	NA	2012-06-26	00:15:00	Barbastella barbastellus	Male	Adult	38	NA	NA	NA
GCPC	POITOU-CHARENTES	CHARENTE-MARITIME	17	0°40'28"W	45°46'51"	NA	2012-06-26	22:55:00	Barbastella barbastellus	Female	Adult	39	NA	NA	NA
GCPC	POITOU-CHARENTES	CHARENTE-MARITIME	17	0°40'28"W	45°46'51"	NA	2012-06-26	04:00:00	Barbastella barbastellus	Male	Adult	39	NA	NA	NA
GCPC	POITOU-CHARENTES	CHARENTE-MARITIME	17	0°40'28"W	45°46'51"	NA	2012-06-26	23:10:00	Barbastella barbastellus	Male	Adult	39	NA	NA	NA
GCPC	POITOU-CHARENTES	CHARENTE-MARITIME	17	0°40'28"W	45°46'51"	NA	2012-06-26	23:00:00	Barbastella barbastellus	Female	Adult	40	NA	NA	NA
GCPC	POITOU-CHARENTES	CHARENTE-MARITIME	17	0°40'28"W	45°46'51"	NA	2012-06-26	00:15:00	Barbastella barbastellus	Female	Adult	40	NA	NA	NA
GCPC	POITOU-CHARENTES	CHARENTE-MARITIME	17	0°40'28"W	45°46'51"	NA	2012-06-26	01:00:00	Barbastella barbastellus	Female	Adult	39	NA	NA	NA
GCPC	POITOU-CHARENTES	CHARENTE-MARITIME	17	0°40'28"W	45°46'51"	NA	2012-06-26	01:00:00	Barbastella barbastellus	Female	Adult	40	NA	NA	NA
GCPC	POITOU-CHARENTES	CHARENTE-MARITIME	17	0°40'28"W	45°46'51"	NA	2012-06-26	03:00:00	Barbastella barbastellus	Female	Adult	40	NA	NA	NA
GCPC	POITOU-CHARENTES	CHARENTE-MARITIME	17	0°40'28"W	45°46'51"	NA	2012-06-26	04:00:00	Barbastella barbastellus	Male	Adult	38	NA	NA	NA
GCPC	POITOU-CHARENTES	CHARENTE-MARITIME	17	0°40'28"W	45°46'51"	NA	2012-06-26	01:00:00	Barbastella barbastellus	Female	Adult	40	NA	NA	NA
GCPC	POITOU-CHARENTES	CHARENTE-MARITIME	17	0°40'28"W	45°46'51"	NA	2012-06-26	23:05:00	Barbastella barbastellus	Female	Adult	39	NA	NA	NA
GCPC	POITOU-CHARENTES	CHARENTE-MARITIME	17	0°40'28"W	45°46'51"	NA	2012-06-26	23:45:00	Barbastella barbastellus	Female	Adult	41	NA	NA	NA
GCPC	POITOU-CHARENTES	DEUX-SEVRES	79	0°19'02" W	46°33'20"	NA	2012-06-27	03:00:00	Barbastella barbastellus	Female	Adult	41	NA	NA	NA
GCPC	POITOU-CHARENTES	CHARENTE-MARITIME	17	0°40'28"W	45°46'51"	NA	2012-07-09	23:15:00	Barbastella barbastellus	Male	Adult	37	NA	NA	NA
GCPC	POITOU-CHARENTES	CHARENTE-MARITIME	17	0°40'28"W	45°46'51"	NA	2012-07-09	NA	Barbastella barbastellus	Male	Adult	38	NA	NA	NA
GCPC	POITOU-CHARENTES	CHARENTE-MARITIME	17	0°40'28"W	45°46'51"	NA	2012-07-25	23:28:00	Barbastella barbastellus	Male	Adult	39	NA	NA	NA
GCPC	POITOU-CHARENTES	CHARENTE-MARITIME	17	0°40'28"W	45°46'51"	NA	2012-07-25	23:17:00	Barbastella barbastellus	Female	Adult	39	NA	NA	NA
GCPC	POITOU-CHARENTES	CHARENTE-MARITIME	17	0°40'28"W	45°46'51"	NA	2012-08-06	22:15:00	Barbastella barbastellus	Female	Adult	39	NA	NA	NA
GCPC	POITOU-CHARENTES	CHARENTE-MARITIME	17	0°40'28"W	45°46'51"	NA	2012-09-18	20:45:00	Barbastella barbastellus	Male	Adult	36	NA	NA	NA
GCPC	POITOU-CHARENTES	CHARENTE-MARITIME	17	0°40'28"W	45°46'51"	NA	2012-09-18	21:15:00	Barbastella barbastellus	Male	Adult	36	NA	NA	NA
GCPC	POITOU-CHARENTES	CHARENTE-MARITIME	17	0°40'28"W	45°46'51"	NA	2012-09-18	21:10:00	Barbastella barbastellus	Male	Adult	39	NA	NA	NA
GCPC	POITOU-CHARENTES	CHARENTE-MARITIME	17	0°40'28"W	45°46'51"	NA	2012-09-18	23:15:00	Barbastella barbastellus	Male	Adult	38	NA	NA	NA
GCPC	POITOU-CHARENTES	CHARENTE-MARITIME	17	0°40'28"W	45°46'51"	NA	2012-09-18	23:15:00	Barbastella barbastellus	Male	Adult	37	NA	NA	NA
GCPC	POITOU-CHARENTES	CHARENTE-MARITIME	17	0°40'28"W	45°46'51"	NA	2012-09-18	21:50:00	Barbastella barbastellus	Male	Adult	37	NA	NA	NA
GCPC	POITOU-CHARENTES	CHARENTE-MARITIME	17	0°40'28"W	45°46'51"	NA	2012-09-18	23:12:00	Barbastella barbastellus	Male	Adult	39	NA	NA	NA
GCPC	POITOU-CHARENTES	CHARENTE-MARITIME	17	0°40'28"W	45°46'51"	NA	2012-09-18	23:15:00	Barbastella barbastellus	Female	Adult	40	NA	NA	NA
GCPC	POITOU-CHARENTES	CHARENTE-MARITIME	17	0°40'28"W	45°46'51"	NA	2012-09-18	21:10:00	Barbastella barbastellus	Male	Adult	38	NA	NA	NA
GCPC	POITOU-CHARENTES	CHARENTE-MARITIME	17	0°40'28"W	45°46'51"	NA	2012-09-18	20:47:00	Barbastella barbastellus	Female	Adult	39	NA	NA	NA
GCPC	POITOU-CHARENTES	CHARENTE-MARITIME	17	0°40'28"W	45°46'51"	NA	2012-09-18	21:15:00	Barbastella barbastellus	Female	Adult	40	NA	NA	NA
GCPC	POITOU-CHARENTES	DEUX-SEVRES	79	0°19'02" W	46°33'20"	NA	2013-05-06	22:00:00	Barbastella barbastellus	Male	Adult	37	NA	NA	NA
GCPC	POITOU-CHARENTES	DEUX-SEVRES	79	0°19'02" W	46°33'20"	NA	2013-05-06	22:00:00	Barbastella barbastellus	Male	Adult	39	NA	NA	NA
GCPC	POITOU-CHARENTES	CHARENTE-MARITIME	17	0°40'28"W	45°46'51"	NA	2013-06-04	02:04:00	Barbastella barbastellus	Male	Adult	37	NA	NA	NA
GCPC	POITOU-CHARENTES	CHARENTE-MARITIME	17	0°40'28"W	45°46'51"	NA	2013-06-04	01:31:00	Barbastella barbastellus	Male	Adult	37	NA	NA	NA
GCPC	POITOU-CHARENTES	CHARENTE-MARITIME	17	0°40'28"W	45°46'51"	NA	2013-06-04	00:54:00	Barbastella barbastellus	Male	Adult	38	NA	NA	NA
GCPC	POITOU-CHARENTES	CHARENTE-MARITIME	17	0°40'28"W	45°46'51"	NA	2013-06-04	00:00:00	Barbastella barbastellus	Male	Adult	37	NA	NA	NA
GCPC	POITOU-CHARENTES	CHARENTE-MARITIME	17	0°40'28"W	45°46'51"	NA	2013-06-04	22:34:00	Barbastella barbastellus	Male	Adult	40	NA	NA	NA
GCPC	POITOU-CHARENTES	CHARENTE-MARITIME	17	0°40'28"W	45°46'51"	NA	2013-06-04	NA	Barbastella barbastellus	Male	Adult	37	NA	NA	NA
GCPC	POITOU-CHARENTES	CHARENTE-MARITIME	17	0°40'28"W	45°46'51"	NA	2013-06-04	05:05:00	Barbastella barbastellus	Male	Adult	39	NA	NA	NA
GCPC	POITOU-CHARENTES	CHARENTE-MARITIME	17	0°40'28"W	45°46'51"	NA	2013-06-04	00:23:00	Barbastella barbastellus	Male	Adult	39	NA	NA	NA
GCPC	POITOU-CHARENTES	CHARENTE-MARITIME	17	0°40'28"W	45°46'51"	NA	2013-06-06	01:15:00	Barbastella barbastellus	Female	Adult	40	NA	NA	NA
GCPC	POITOU-CHARENTES	CHARENTE-MARITIME	17	0°40'28"W	45°46'51"	NA	2013-06-06	23:40:00	Barbastella barbastellus	Male	Adult	38	NA	NA	NA
GCPC	POITOU-CHARENTES	CHARENTE-MARITIME	17	0°40'28"W	45°46'51"	NA	2013-06-06	01:25:00	Barbastella barbastellus	Male	Adult	38	NA	NA	NA
GCPC	POITOU-CHARENTES	CHARENTE-MARITIME	17	0°40'28"W	45°46'51"	NA	2013-06-06	01:20:00	Barbastella barbastellus	Male	Adult	39	NA	NA	NA
GCPC	POITOU-CHARENTES	CHARENTE-MARITIME	17	0°40'28"W	45°46'51"	NA	2013-06-06	23:45:00	Barbastella barbastellus	Female	Adult	40	NA	NA	NA
GCPC	POITOU-CHARENTES	DEUX-SEVRES	79	0°19'02" W	46°33'20"	NA	2013-06-06	22:25:00	Barbastella barbastellus	Male	Adult	38	NA	NA	NA
GCPC	POITOU-CHARENTES	CHARENTE-MARITIME	17	0°40'28"W	45°46'51"	NA	2013-06-12	22:50:00	Barbastella barbastellus	Male	Adult	39	NA	NA	NA
GCPC	POITOU-CHARENTES	CHARENTE-MARITIME	17	0°40'28"W	45°46'51"	NA	2013-06-12	23:15:00	Barbastella barbastellus	Female	Adult	40	NA	NA	NA
GCPC	POITOU-CHARENTES	DEUX-SEVRES	79	0°19'02" W	46°33'20"	NA	2013-06-12	00:40:00	Barbastella barbastellus	Male	Adult	37	NA	NA	NA
GCPC	POITOU-CHARENTES	DEUX-SEVRES	79	0°19'02" W	46°33'20"	NA	2013-06-12	01:00:00	Barbastella barbastellus	Male	Adult	38	NA	NA	NA
GCPC	POITOU-CHARENTES	DEUX-SEVRES	79	0°19'02" W	46°33'20"	NA	2013-06-12	00:40:00	Barbastella barbastellus	Male	Adult	40	NA	NA	NA
GCPC	POITOU-CHARENTES	DEUX-SEVRES	79	0°19'02" W	46°33'20"	NA	2013-06-12	22:30:00	Barbastella barbastellus	Female	Adult	39	NA	NA	NA
GCPC	POITOU-CHARENTES	DEUX-SEVRES	79	0°19'02" W	46°33'20"	NA	2013-06-12	23:30:00	Barbastella barbastellus	Female	Adult	40	NA	NA	NA
GCPC	POITOU-CHARENTES	DEUX-SEVRES	79	0°19'02" W	46°33'20"	NA	2013-06-26	22:50:00	Barbastella barbastellus	Male	Adult	37	NA	NA	NA
GCPC	POITOU-CHARENTES	DEUX-SEVRES	79	0°19'02" W	46°33'20"	NA	2013-06-26	22:45:00	Barbastella barbastellus	Male	Adult	39	NA	NA	NA
GCPC	POITOU-CHARENTES	CHARENTE-MARITIME	17	0°40'28"W	45°46'51"	NA	2013-06-28	22:50:00	Barbastella barbastellus	Male	Adult	40	NA	NA	NA
GCPC	POITOU-CHARENTES	CHARENTE-MARITIME	17	0°40'28"W	45°46'51"	NA	2013-06-28	23:00:00	Barbastella barbastellus	Male	Adult	39	NA	NA	NA
GCPC	POITOU-CHARENTES	CHARENTE-MARITIME	17	0°40'28"W	45°46'51"	NA	2013-06-28	00:30:00	Barbastella barbastellus	Male	Adult	38	NA	NA	NA
GCPC	POITOU-CHARENTES	CHARENTE-MARITIME	17	0°40'28"W	45°46'51"	NA	2013-06-28	22:55:00	Barbastella barbastellus	Female	Adult	40	NA	NA	NA
GCPC	POITOU-CHARENTES	DEUX-SEVRES	79	0°19'02" W	46°33'20"	NA	2013-06-28	02:20:00	Barbastella barbastellus	Male	Adult	37	NA	NA	NA
GCPC	POITOU-CHARENTES	DEUX-SEVRES	79	0°19'02" W	46°33'20"	NA	2013-06-28	22:55:00	Barbastella barbastellus	Male	Adult	39	NA	NA	NA
GCPC	POITOU-CHARENTES	DEUX-SEVRES	79	0°19'02" W	46°33'20"	NA	2013-06-28	23:20:00	Barbastella barbastellus	Female	Adult	40	NA	NA	NA
GCPC	POITOU-CHARENTES	DEUX-SEVRES	79	0°19'02" W	46°33'20"	NA	2013-06-29	01:00:00	Barbastella barbastellus	Male	Adult	38	NA	NA	NA
GCPC	POITOU-CHARENTES	DEUX-SEVRES	79	0°19'02" W	46°33'20"	NA	2013-06-29	23:00:00	Barbastella barbastellus	Male	Adult	39	NA	NA	NA
GCPC	POITOU-CHARENTES	DEUX-SEVRES	79	0°19'02" W	46°33'20"	NA	2013-06-29	23:00:00	Barbastella barbastellus	Female	Adult	39	NA	NA	NA
GCPC	POITOU-CHARENTES	DEUX-SEVRES	79	0°19'02" W	46°33'20"	NA	2013-06-29	02:00:00	Barbastella barbastellus	Female	Adult	41	NA	NA	NA
GCPC	POITOU-CHARENTES	DEUX-SEVRES	79	0°19'02" W	46°33'20"	NA	2013-06-29	23:00:00	Barbastella barbastellus	Female	Adult	41	NA	NA	NA
GCPC	POITOU-CHARENTES	CHARENTE	16	0°12'06" E	45°43'05"	NA	2013-07-01	22:45:00	Barbastella barbastellus	Male	Adult	38	NA	NA	NA
GCPC	POITOU-CHARENTES	CHARENTE	16	0°12'06" E	45°43'05"	NA	2013-07-01	23:00:00	Barbastella barbastellus	Female	Adult	38	NA	NA	NA
GCPC	POITOU-CHARENTES	DEUX-SEVRES	79	0°19'02" W	46°33'20"	NA	2013-07-04	03:00:00	Barbastella barbastellus	Male	Adult	38	NA	NA	NA
GCPC	POITOU-CHARENTES	DEUX-SEVRES	79	0°19'02" W	46°33'20"	NA	2013-07-04	01:10:00	Barbastella barbastellus	Male	Adult	38	NA	NA	NA
GCPC	POITOU-CHARENTES	DEUX-SEVRES	79	0°19'02" W	46°33'20"	NA	2013-07-04	22:45:00	Barbastella barbastellus	Female	Adult	38	NA	NA	NA
GCPC	POITOU-CHARENTES	CHARENTE-MARITIME	17	0°40'28"W	45°46'51"	NA	2013-07-04	NA	Barbastella barbastellus	Male	Adult	38	NA	NA	NA
GCPC	POITOU-CHARENTES	CHARENTE	16	0°12'06" E	45°43'05"	NA	2013-07-04	22:50:00	Barbastella barbastellus	Male	NA	37	NA	NA	NA
GCPC	POITOU-CHARENTES	CHARENTE	16	0°12'06" E	45°43'05"	NA	2013-07-04	03:20:00	Barbastella barbastellus	Male	Adult	38	NA	NA	NA
GCPC	POITOU-CHARENTES	CHARENTE	16	0°12'06" E	45°43'05"	NA	2013-07-04	23:00:00	Barbastella barbastellus	Female	Adult	40	NA	NA	NA
GCPC	POITOU-CHARENTES	CHARENTE	16	0°12'06" E	45°43'05"	NA	2013-07-04	01:50:00	Barbastella barbastellus	Female	NA	41	NA	NA	NA
GCPC	POITOU-CHARENTES	CHARENTE	16	0°12'06" E	45°43'05"	NA	2013-07-04	00:40:00	Barbastella barbastellus	Female	Adult	39	NA	NA	NA
GCPC	POITOU-CHARENTES	CHARENTE	16	0°12'06" E	45°43'05"	NA	2013-07-04	01:15:00	Barbastella barbastellus	Female	Adult	41	NA	NA	NA
GCPC	POITOU-CHARENTES	CHARENTE-MARITIME	17	0°40'28"W	45°46'51"	NA	2013-07-05	02:20:00	Barbastella barbastellus	Male	Adult	38	NA	NA	NA
GCPC	POITOU-CHARENTES	CHARENTE-MARITIME	17	0°40'28"W	45°46'51"	NA	2013-07-05	NA	Barbastella barbastellus	Male	Adult	39	NA	NA	NA
GCPC	POITOU-CHARENTES	CHARENTE	16	0°12'06" E	45°43'05"	NA	2013-07-11	02:15:00	Barbastella barbastellus	Female	Adult	40	NA	NA	NA
GCPC	POITOU-CHARENTES	CHARENTE	16	0°12'06" E	45°43'05"	NA	2013-07-11	02:15:00	Barbastella barbastellus	Female	Adult	40	NA	NA	NA
GCPC	POITOU-CHARENTES	CHARENTE-MARITIME	17	0°40'28"W	45°46'51"	NA	2013-07-11	23:30:00	Barbastella barbastellus	Male	Adult	37	NA	NA	NA
GCPC	POITOU-CHARENTES	CHARENTE-MARITIME	17	0°40'28"W	45°46'51"	NA	2013-07-11	23:30:00	Barbastella barbastellus	Male	Adult	39	NA	NA	NA
GCPC	POITOU-CHARENTES	CHARENTE-MARITIME	17	0°40'28"W	45°46'51"	NA	2013-07-11	00:00:00	Barbastella barbastellus	Female	Adult	40	NA	NA	NA
GCPC	POITOU-CHARENTES	CHARENTE-MARITIME	17	0°40'28"W	45°46'51"	NA	2013-07-11	01:00:00	Barbastella barbastellus	Female	Adult	40	NA	NA	NA
GCPC	POITOU-CHARENTES	DEUX-SEVRES	79	0°19'02" W	46°33'20"	NA	2013-07-12	22:20:00	Barbastella barbastellus	Female	Adult	40	NA	NA	NA
GCPC	POITOU-CHARENTES	CHARENTE-MARITIME	17	0°40'28"W	45°46'51"	NA	2013-07-16	02:00:00	Barbastella barbastellus	Male	Adult	38	NA	NA	NA
GCPC	POITOU-CHARENTES	CHARENTE-MARITIME	17	0°40'28"W	45°46'51"	NA	2013-07-16	00:15:00	Barbastella barbastellus	Male	Adult	39	NA	NA	NA
GCPC	POITOU-CHARENTES	CHARENTE-MARITIME	17	0°40'28"W	45°46'51"	NA	2013-07-16	00:15:00	Barbastella barbastellus	Male	Adult	37	NA	NA	NA
GCPC	POITOU-CHARENTES	CHARENTE-MARITIME	17	0°40'28"W	45°46'51"	NA	2013-07-20	01:10:00	Barbastella barbastellus	Male	NA	38	NA	NA	NA
GCPC	POITOU-CHARENTES	CHARENTE-MARITIME	17	0°40'28"W	45°46'51"	NA	2013-07-20	23:20:00	Barbastella barbastellus	Male	NA	39	NA	NA	NA
GCPC	POITOU-CHARENTES	CHARENTE-MARITIME	17	0°40'28"W	45°46'51"	NA	2013-07-20	22:55:00	Barbastella barbastellus	Female	Adult	39	NA	NA	NA
GCPC	POITOU-CHARENTES	CHARENTE-MARITIME	17	0°40'28"W	45°46'51"	NA	2013-07-20	22:55:00	Barbastella barbastellus	Female	Adult	41	NA	NA	NA
GCPC	POITOU-CHARENTES	DEUX-SEVRES	79	0°19'02" W	46°33'20"	NA	2013-07-24	00:00:00	Barbastella barbastellus	Male	Adult	36	NA	NA	NA
GCPC	POITOU-CHARENTES	DEUX-SEVRES	79	0°19'02" W	46°33'20"	NA	2013-07-24	02:00:00	Barbastella barbastellus	Male	Adult	38	NA	NA	NA
GCPC	POITOU-CHARENTES	DEUX-SEVRES	79	0°19'02" W	46°33'20"	NA	2013-07-24	00:30:00	Barbastella barbastellus	Male	Adult	38	NA	NA	NA
GCPC	POITOU-CHARENTES	DEUX-SEVRES	79	0°19'02" W	46°33'20"	NA	2013-07-24	00:30:00	Barbastella barbastellus	Male	Adult	38	NA	NA	NA
GCPC	POITOU-CHARENTES	DEUX-SEVRES	79	0°19'02" W	46°33'20"	NA	2013-07-24	22:30:00	Barbastella barbastellus	Female	Adult	39	NA	NA	NA
GCPC	POITOU-CHARENTES	DEUX-SEVRES	79	0°19'02" W	46°33'20"	NA	2013-07-24	01:00:00	Barbastella barbastellus	Female	Adult	40	NA	NA	NA
GCPC	POITOU-CHARENTES	DEUX-SEVRES	79	0°19'02" W	46°33'20"	NA	2013-07-24	23:00:00	Barbastella barbastellus	Female	Adult	39	NA	NA	NA
GCPC	POITOU-CHARENTES	DEUX-SEVRES	79	0°19'02" W	46°33'20"	NA	2013-07-24	22:30:00	Barbastella barbastellus	Female	Adult	41	NA	NA	NA
GCPC	POITOU-CHARENTES	DEUX-SEVRES	79	0°19'02" W	46°33'20"	NA	2013-07-24	00:00:00	Barbastella barbastellus	Female	Adult	39	NA	NA	NA
GCPC	POITOU-CHARENTES	DEUX-SEVRES	79	0°19'02" W	46°33'20"	NA	2013-07-24	00:00:00	Barbastella barbastellus	Female	Adult	41	NA	NA	NA
GCPC	POITOU-CHARENTES	VIENNE	86	0°27'37" E	46°33'50"	NA	2013-07-24	00:55:00	Barbastella barbastellus	Male	NA	39	NA	NA	NA
GCPC	POITOU-CHARENTES	DEUX-SEVRES	79	0°19'02" W	46°33'20"	NA	2013-07-31	23:00:00	Barbastella barbastellus	Female	Adult	40	NA	NA	NA
GCPC	POITOU-CHARENTES	DEUX-SEVRES	79	0°19'02" W	46°33'20"	NA	2013-07-31	22:50:00	Barbastella barbastellus	Female	Adult	40	NA	NA	NA
GCPC	POITOU-CHARENTES	DEUX-SEVRES	79	0°19'02" W	46°33'20"	NA	2013-08-05	22:20:00	Barbastella barbastellus	Female	Adult	39	NA	NA	NA
GCPC	POITOU-CHARENTES	VIENNE	86	0°27'37" E	46°33'50"	NA	2013-08-20	22:33:00	Barbastella barbastellus	Male	NA	39	NA	NA	NA
GCPC	POITOU-CHARENTES	VIENNE	86	0°27'37" E	46°33'50"	NA	2013-08-27	00:45:00	Barbastella barbastellus	Male	NA	38	NA	NA	NA
GCPC	POITOU-CHARENTES	VIENNE	86	0°27'37" E	46°33'50"	NA	2013-08-27	23:00:00	Barbastella barbastellus	Female	Adult	39	NA	NA	NA
GCPC	POITOU-CHARENTES	VIENNE	86	0°27'37" E	46°33'50"	NA	2013-08-27	00:00:00	Barbastella barbastellus	Male	NA	39	NA	NA	NA
GCPC	POITOU-CHARENTES	DEUX-SEVRES	79	0°19'02" W	46°33'20"	NA	2013-08-28	21:55:00	Barbastella barbastellus	Male	Adult	38	NA	NA	NA
GCPC	POITOU-CHARENTES	DEUX-SEVRES	79	0°19'02" W	46°33'20"	NA	2013-08-28	23:00:00	Barbastella barbastellus	Male	Adult	39	NA	NA	NA
GCPC	POITOU-CHARENTES	VIENNE	86	0°27'37" E	46°33'50"	NA	2013-09-10	22:25:00	Barbastella barbastellus	Male	NA	38	NA	NA	NA
GCPC	POITOU-CHARENTES	VIENNE	86	0°27'37" E	46°33'50"	NA	2013-09-10	22:00:00	Barbastella barbastellus	Male	NA	38	NA	NA	NA
GCPC	POITOU-CHARENTES	VIENNE	86	0°27'37" E	46°33'50"	NA	2013-09-10	23:45:00	Barbastella barbastellus	Male	NA	38	NA	NA	NA
GCPC	POITOU-CHARENTES	VIENNE	86	0°27'37" E	46°33'50"	NA	2013-09-10	22:30:00	Barbastella barbastellus	Male	NA	38	NA	NA	NA
GCPC	POITOU-CHARENTES	VIENNE	86	0°27'37" E	46°33'50"	NA	2013-09-10	00:15:00	Barbastella barbastellus	Female	NA	39	NA	NA	NA
GCPC	POITOU-CHARENTES	VIENNE	86	0°27'37" E	46°33'50"	NA	2013-09-10	22:25:00	Barbastella barbastellus	Male	NA	39	NA	NA	NA
GCPC	POITOU-CHARENTES	CHARENTE	16	0°12'06" E	45°43'05"	NA	2013-09-23	20:35:00	Barbastella barbastellus	Male	Adult	38	NA	NA	NA
GCPC	POITOU-CHARENTES	CHARENTE	16	0°12'06" E	45°43'05"	NA	2013-09-23	22:35:00	Barbastella barbastellus	Male	Adult	38	NA	NA	NA
GCPC	POITOU-CHARENTES	CHARENTE	16	0°12'06" E	45°43'05"	NA	2013-09-23	21:30:00	Barbastella barbastellus	Female	Adult	39	NA	NA	NA
GCPC	POITOU-CHARENTES	CHARENTE	16	0°12'06" E	45°43'05"	NA	2013-09-23	22:40:00	Barbastella barbastellus	Male	Adult	37	NA	NA	NA
GCPC	POITOU-CHARENTES	CHARENTE	16	0°12'06" E	45°43'05"	NA	2013-09-23	00:50:00	Barbastella barbastellus	Male	Adult	39	NA	NA	NA
GCPC	POITOU-CHARENTES	DEUX-SEVRES	79	0°19'02" W	46°33'20"	NA	2013-10-08	20:05:00	Barbastella barbastellus	Male	Adult	38	NA	NA	NA
GCPC	POITOU-CHARENTES	DEUX-SEVRES	79	0°19'02" W	46°33'20"	NA	2013-10-08	22:30:00	Barbastella barbastellus	Male	Adult	38	NA	NA	NA
GCPC	POITOU-CHARENTES	CHARENTE-MARITIME	17	0°40'28"W	45°46'51"	NA	2013-10-21	22:30:00	Barbastella barbastellus	Female	Adult	40	NA	NA	NA
GCPC	POITOU-CHARENTES	DEUX-SEVRES	79	0°19'02" W	46°33'20"	NA	2014-06-17	22:50:00	Barbastella barbastellus	Female	Adult	38	NA	NA	NA
GCPC	POITOU-CHARENTES	DEUX-SEVRES	79	0°19'02" W	46°33'20"	NA	2014-06-17	23:20:00	Barbastella barbastellus	Female	Adult	37	NA	NA	NA
GCPC	POITOU-CHARENTES	DEUX-SEVRES	79	0°19'02" W	46°33'20"	NA	2014-06-17	01:40:00	Barbastella barbastellus	Female	Adult	38	NA	NA	NA
GCPC	POITOU-CHARENTES	DEUX-SEVRES	79	0°19'02" W	46°33'20"	NA	2014-06-17	02:10:00	Barbastella barbastellus	Female	Adult	39	NA	NA	NA
GCPC	POITOU-CHARENTES	DEUX-SEVRES	79	0°19'02" W	46°33'20"	NA	2014-06-17	02:10:00	Barbastella barbastellus	Female	Adult	40	NA	NA	NA
GCPC	POITOU-CHARENTES	DEUX-SEVRES	79	0°19'02" W	46°33'20"	NA	2014-06-18	22:50:00	Barbastella barbastellus	Male	Adult	39	NA	NA	NA
GCPC	POITOU-CHARENTES	DEUX-SEVRES	79	0°19'02" W	46°33'20"	NA	2014-06-18	23:20:00	Barbastella barbastellus	Male	Adult	40	NA	NA	NA
GCPC	POITOU-CHARENTES	DEUX-SEVRES	79	0°19'02" W	46°33'20"	NA	2014-06-18	02:45:00	Barbastella barbastellus	Male	Adult	38	NA	NA	NA
GCPC	POITOU-CHARENTES	DEUX-SEVRES	79	0°19'02" W	46°33'20"	NA	2014-06-18	00:35:00	Barbastella barbastellus	Male	Adult	39	NA	NA	NA
GCPC	POITOU-CHARENTES	DEUX-SEVRES	79	0°19'02" W	46°33'20"	NA	2014-06-18	00:55:00	Barbastella barbastellus	Male	Adult	39	NA	NA	NA
GCPC	POITOU-CHARENTES	DEUX-SEVRES	79	0°19'02" W	46°33'20"	NA	2014-06-18	04:35:00	Barbastella barbastellus	Male	Adult	39	NA	NA	NA
GCPC	POITOU-CHARENTES	DEUX-SEVRES	79	0°19'02" W	46°33'20"	NA	2014-06-18	03:20:00	Barbastella barbastellus	Female	Adult	40	NA	NA	NA
GCPC	POITOU-CHARENTES	DEUX-SEVRES	79	0°19'02" W	46°33'20"	NA	2014-06-18	01:15:00	Barbastella barbastellus	Female	Adult	40	NA	NA	NA
GCPC	POITOU-CHARENTES	DEUX-SEVRES	79	0°19'02" W	46°33'20"	NA	2014-06-18	04:35:00	Barbastella barbastellus	Female	Adult	40	NA	NA	NA
GCPC	POITOU-CHARENTES	DEUX-SEVRES	79	0°19'02" W	46°33'20"	NA	2014-06-18	02:15:00	Barbastella barbastellus	Female	Adult	39	NA	NA	NA
GCPC	POITOU-CHARENTES	DEUX-SEVRES	79	0°19'02" W	46°33'20"	NA	2014-06-18	03:25:00	Barbastella barbastellus	Female	Adult	40	NA	NA	NA
GCPC	POITOU-CHARENTES	DEUX-SEVRES	79	0°19'02" W	46°33'20"	NA	2014-06-19	00:00:00	Barbastella barbastellus	Male	Adult	38	NA	NA	NA
GCPC	POITOU-CHARENTES	DEUX-SEVRES	79	0°19'02" W	46°33'20"	NA	2014-06-19	04:45:00	Barbastella barbastellus	Male	Adult	38	NA	NA	NA
GCPC	POITOU-CHARENTES	DEUX-SEVRES	79	0°19'02" W	46°33'20"	NA	2014-06-19	00:15:00	Barbastella barbastellus	Male	Adult	40	NA	NA	NA
GCPC	POITOU-CHARENTES	DEUX-SEVRES	79	0°19'02" W	46°33'20"	NA	2014-06-19	00:00:00	Barbastella barbastellus	Male	Adult	40	NA	NA	NA
GCPC	POITOU-CHARENTES	DEUX-SEVRES	79	0°19'02" W	46°33'20"	NA	2014-06-19	03:15:00	Barbastella barbastellus	Female	Adult	37	NA	NA	NA
GCPC	POITOU-CHARENTES	DEUX-SEVRES	79	0°19'02" W	46°33'20"	NA	2014-06-19	23:45:00	Barbastella barbastellus	Female	Adult	40	NA	NA	NA
GCPC	POITOU-CHARENTES	DEUX-SEVRES	79	0°19'02" W	46°33'20"	NA	2014-06-19	23:15:00	Barbastella barbastellus	Female	Adult	39	NA	NA	NA
GCPC	POITOU-CHARENTES	DEUX-SEVRES	79	0°19'02" W	46°33'20"	NA	2014-06-19	01:15:00	Barbastella barbastellus	Male	Adult	37	NA	NA	NA
GCPC	POITOU-CHARENTES	DEUX-SEVRES	79	0°19'02" W	46°33'20"	NA	2014-06-19	01:40:00	Barbastella barbastellus	Male	Adult	38	NA	NA	NA
GCPC	POITOU-CHARENTES	DEUX-SEVRES	79	0°19'02" W	46°33'20"	NA	2014-06-22	23:45:00	Barbastella barbastellus	Male	Adult	37	NA	NA	NA
GCPC	POITOU-CHARENTES	DEUX-SEVRES	79	0°19'02" W	46°33'20"	NA	2014-06-22	23:00:00	Barbastella barbastellus	Male	Adult	36	NA	NA	NA
GCPC	POITOU-CHARENTES	DEUX-SEVRES	79	0°19'02" W	46°33'20"	NA	2014-06-22	00:00:00	Barbastella barbastellus	Male	Adult	39	NA	NA	NA
GCPC	POITOU-CHARENTES	DEUX-SEVRES	79	0°19'02" W	46°33'20"	NA	2014-06-22	22:45:00	Barbastella barbastellus	Male	Adult	40	NA	NA	NA
GCPC	POITOU-CHARENTES	DEUX-SEVRES	79	0°19'02" W	46°33'20"	NA	2014-06-22	00:00:00	Barbastella barbastellus	Male	Adult	37	NA	NA	NA
GCPC	POITOU-CHARENTES	DEUX-SEVRES	79	0°19'02" W	46°33'20"	NA	2014-06-22	22:45:00	Barbastella barbastellus	Female	Adult	38	NA	NA	NA
GCPC	POITOU-CHARENTES	DEUX-SEVRES	79	0°19'02" W	46°33'20"	NA	2014-06-22	22:45:00	Barbastella barbastellus	Male	Adult	38	NA	NA	NA
GCPC	POITOU-CHARENTES	DEUX-SEVRES	79	0°19'02" W	46°33'20"	NA	2014-06-22	22:45:00	Barbastella barbastellus	Female	Adult	40	NA	NA	NA
GCPC	POITOU-CHARENTES	DEUX-SEVRES	79	0°19'02" W	46°33'20"	NA	2014-06-22	00:00:00	Barbastella barbastellus	Female	Adult	40	NA	NA	NA
GCPC	POITOU-CHARENTES	DEUX-SEVRES	79	0°19'02" W	46°33'20"	NA	2014-06-22	23:35:00	Barbastella barbastellus	Female	Adult	38	NA	NA	NA
GCPC	POITOU-CHARENTES	DEUX-SEVRES	79	0°19'02" W	46°33'20"	NA	2014-06-22	23:35:00	Barbastella barbastellus	Female	Adult	38	NA	NA	NA
GCPC	POITOU-CHARENTES	DEUX-SEVRES	79	0°19'02" W	46°33'20"	NA	2014-06-22	22:45:00	Barbastella barbastellus	Female	Adult	40	NA	NA	NA
GCPC	POITOU-CHARENTES	DEUX-SEVRES	79	0°19'02" W	46°33'20"	NA	2014-06-23	01:30:00	Barbastella barbastellus	Male	Adult	38	NA	NA	NA
GCPC	POITOU-CHARENTES	DEUX-SEVRES	79	0°19'02" W	46°33'20"	NA	2014-06-23	00:30:00	Barbastella barbastellus	Male	Adult	40	NA	NA	NA
GCPC	POITOU-CHARENTES	DEUX-SEVRES	79	0°19'02" W	46°33'20"	NA	2014-06-23	23:00:00	Barbastella barbastellus	Female	Adult	40	NA	NA	NA
GCPC	POITOU-CHARENTES	DEUX-SEVRES	79	0°19'02" W	46°33'20"	NA	2014-06-23	01:35:00	Barbastella barbastellus	Female	Adult	38	NA	NA	NA
GCPC	POITOU-CHARENTES	DEUX-SEVRES	79	0°19'02" W	46°33'20"	NA	2014-06-23	00:00:00	Barbastella barbastellus	Female	Adult	39	NA	NA	NA
GCPC	POITOU-CHARENTES	DEUX-SEVRES	79	0°19'02" W	46°33'20"	NA	2014-06-23	02:10:00	Barbastella barbastellus	Female	Adult	39	NA	NA	NA
GCPC	POITOU-CHARENTES	DEUX-SEVRES	79	0°19'02" W	46°33'20"	NA	2014-06-23	01:40:00	Barbastella barbastellus	Female	Adult	39	NA	NA	NA
GCPC	POITOU-CHARENTES	DEUX-SEVRES	79	0°19'02" W	46°33'20"	NA	2014-06-23	02:40:00	Barbastella barbastellus	Female	Adult	40	NA	NA	NA
GCPC	POITOU-CHARENTES	DEUX-SEVRES	79	0°19'02" W	46°33'20"	NA	2014-06-23	02:40:00	Barbastella barbastellus	Female	Adult	40	NA	NA	NA
GCPC	POITOU-CHARENTES	DEUX-SEVRES	79	0°19'02" W	46°33'20"	NA	2014-06-23	00:30:00	Barbastella barbastellus	Female	Adult	41	NA	NA	NA
GCPC	POITOU-CHARENTES	DEUX-SEVRES	79	0°19'02" W	46°33'20"	NA	2014-06-23	01:00:00	Barbastella barbastellus	Female	Adult	40	NA	NA	NA
GCPC	POITOU-CHARENTES	DEUX-SEVRES	79	0°19'02" W	46°33'20"	NA	2014-06-23	01:35:00	Barbastella barbastellus	Female	Adult	40	NA	NA	NA
GCPC	POITOU-CHARENTES	DEUX-SEVRES	79	0°19'02" W	46°33'20"	NA	2014-06-24	01:00:00	Barbastella barbastellus	Male	Adult	37	NA	NA	NA
GCPC	POITOU-CHARENTES	DEUX-SEVRES	79	0°19'02" W	46°33'20"	NA	2014-06-24	23:30:00	Barbastella barbastellus	Female	Adult	39	NA	NA	NA
GCPC	POITOU-CHARENTES	DEUX-SEVRES	79	0°19'02" W	46°33'20"	NA	2014-06-24	23:00:00	Barbastella barbastellus	Female	Adult	39	NA	NA	NA
GCPC	POITOU-CHARENTES	DEUX-SEVRES	79	0°19'02" W	46°33'20"	NA	2014-06-24	01:00:00	Barbastella barbastellus	Female	Adult	39	NA	NA	NA
GCPC	POITOU-CHARENTES	DEUX-SEVRES	79	0°19'02" W	46°33'20"	NA	2014-06-25	23:30:00	Barbastella barbastellus	Male	Adult	38	NA	NA	NA
GCPC	POITOU-CHARENTES	DEUX-SEVRES	79	0°19'02" W	46°33'20"	NA	2014-06-25	22:55:00	Barbastella barbastellus	Female	Adult	39	NA	NA	NA
GCPC	POITOU-CHARENTES	DEUX-SEVRES	79	0°19'02" W	46°33'20"	NA	2014-06-25	22:45:00	Barbastella barbastellus	Male	Adult	40	NA	NA	NA
GCPC	POITOU-CHARENTES	DEUX-SEVRES	79	0°19'02" W	46°33'20"	NA	2014-06-25	00:15:00	Barbastella barbastellus	Female	Adult	39	NA	NA	NA
GCPC	POITOU-CHARENTES	DEUX-SEVRES	79	0°19'02" W	46°33'20"	NA	2014-06-25	22:45:00	Barbastella barbastellus	Female	Adult	39	NA	NA	NA
GCPC	POITOU-CHARENTES	DEUX-SEVRES	79	0°19'02" W	46°33'20"	NA	2014-06-25	23:00:00	Barbastella barbastellus	Female	Adult	39	NA	NA	NA
GCPC	POITOU-CHARENTES	DEUX-SEVRES	79	0°19'02" W	46°33'20"	NA	2014-06-25	22:45:00	Barbastella barbastellus	Female	Adult	38	NA	NA	NA
GCPC	POITOU-CHARENTES	DEUX-SEVRES	79	0°19'02" W	46°33'20"	NA	2014-06-26	02:45:00	Barbastella barbastellus	Male	Adult	37	NA	NA	NA
GCPC	POITOU-CHARENTES	DEUX-SEVRES	79	0°19'02" W	46°33'20"	NA	2014-06-26	23:35:00	Barbastella barbastellus	Female	Adult	38	NA	NA	NA
GCPC	POITOU-CHARENTES	DEUX-SEVRES	79	0°19'02" W	46°33'20"	NA	2014-06-26	22:30:00	Barbastella barbastellus	Male	Adult	39	NA	NA	NA
GCPC	POITOU-CHARENTES	DEUX-SEVRES	79	0°19'02" W	46°33'20"	NA	2014-06-26	22:30:00	Barbastella barbastellus	Male	Adult	39	NA	NA	NA
GCPC	POITOU-CHARENTES	DEUX-SEVRES	79	0°19'02" W	46°33'20"	NA	2014-06-26	22:30:00	Barbastella barbastellus	Male	Adult	39	NA	NA	NA
GCPC	POITOU-CHARENTES	DEUX-SEVRES	79	0°19'02" W	46°33'20"	NA	2014-06-26	22:30:00	Barbastella barbastellus	Female	Adult	39	NA	NA	NA
GCPC	POITOU-CHARENTES	DEUX-SEVRES	79	0°19'02" W	46°33'20"	NA	2014-06-26	23:00:00	Barbastella barbastellus	Male	Adult	38	NA	NA	NA
GCPC	POITOU-CHARENTES	DEUX-SEVRES	79	0°19'02" W	46°33'20"	NA	2014-06-26	23:35:00	Barbastella barbastellus	Female	Adult	39	NA	NA	NA
GCPC	POITOU-CHARENTES	DEUX-SEVRES	79	0°19'02" W	46°33'20"	NA	2014-06-26	22:30:00	Barbastella barbastellus	Female	Adult	40	NA	NA	NA
GCPC	POITOU-CHARENTES	DEUX-SEVRES	79	0°19'02" W	46°33'20"	NA	2014-06-26	01:30:00	Barbastella barbastellus	Female	Adult	40	NA	NA	NA
GCPC	POITOU-CHARENTES	DEUX-SEVRES	79	0°19'02" W	46°33'20"	NA	2014-06-26	23:30:00	Barbastella barbastellus	Female	Adult	40	NA	NA	NA
GCPC	POITOU-CHARENTES	DEUX-SEVRES	79	0°19'02" W	46°33'20"	NA	2014-06-26	23:45:00	Barbastella barbastellus	Female	Adult	40	NA	NA	NA
GCPC	POITOU-CHARENTES	DEUX-SEVRES	79	0°19'02" W	46°33'20"	NA	2014-06-27	00:10:00	Barbastella barbastellus	Male	Adult	39	NA	NA	NA
GCPC	POITOU-CHARENTES	DEUX-SEVRES	79	0°19'02" W	46°33'20"	NA	2014-06-27	22:25:00	Barbastella barbastellus	Female	Adult	41	NA	NA	NA
GCPC	POITOU-CHARENTES	DEUX-SEVRES	79	0°19'02" W	46°33'20"	NA	2014-06-27	23:10:00	Barbastella barbastellus	Female	Adult	39	NA	NA	NA
GCPC	POITOU-CHARENTES	DEUX-SEVRES	79	0°19'02" W	46°33'20"	NA	2014-06-27	23:30:00	Barbastella barbastellus	Female	Adult	39	NA	NA	NA
GCPC	POITOU-CHARENTES	DEUX-SEVRES	79	0°19'02" W	46°33'20"	NA	2014-06-27	22:30:00	Barbastella barbastellus	Female	Adult	40	NA	NA	NA
GCPC	POITOU-CHARENTES	DEUX-SEVRES	79	0°19'02" W	46°33'20"	NA	2014-06-27	22:45:00	Barbastella barbastellus	Female	Adult	40	NA	NA	NA
GCPC	POITOU-CHARENTES	DEUX-SEVRES	79	0°19'02" W	46°33'20"	NA	2014-06-27	23:05:00	Barbastella barbastellus	Female	Adult	41	NA	NA	NA
GCPC	POITOU-CHARENTES	DEUX-SEVRES	79	0°19'02" W	46°33'20"	NA	2014-06-27	23:00:00	Barbastella barbastellus	Female	Adult	39	NA	NA	NA
GCPC	POITOU-CHARENTES	CHARENTE-MARITIME	17	0°40'28"W	45°46'51"	NA	2014-06-30	22:50:00	Barbastella barbastellus	Female	Adult	40	NA	NA	NA
GCPC	POITOU-CHARENTES	VIENNE	86	0°27'37" E	46°33'50"	NA	2014-07-07	23:00:00	Barbastella barbastellus	Male	Adult	38	NA	NA	NA
GCPC	POITOU-CHARENTES	VIENNE	86	0°27'37" E	46°33'50"	NA	2014-07-07	23:25:00	Barbastella barbastellus	Male	Adult	39	NA	NA	NA
GCPC	POITOU-CHARENTES	VIENNE	86	0°27'37" E	46°33'50"	NA	2014-07-07	02:40:00	Barbastella barbastellus	Male	Adult	39	NA	NA	NA
GCPC	POITOU-CHARENTES	VIENNE	86	0°27'37" E	46°33'50"	NA	2014-07-07	00:30:00	Barbastella barbastellus	Female	Adult	39	NA	NA	NA
GCPC	POITOU-CHARENTES	VIENNE	86	0°27'37" E	46°33'50"	NA	2014-07-10	00:30:00	Barbastella barbastellus	Male	Adult	37	NA	NA	NA
GCPC	POITOU-CHARENTES	VIENNE	86	0°27'37" E	46°33'50"	NA	2014-07-10	23:45:00	Barbastella barbastellus	Male	Adult	38	NA	NA	NA
GCPC	POITOU-CHARENTES	VIENNE	86	0°27'37" E	46°33'50"	NA	2014-07-10	22:30:00	Barbastella barbastellus	Female	Adult	39	NA	NA	NA
GCPC	POITOU-CHARENTES	VIENNE	86	0°27'37" E	46°33'50"	NA	2014-07-10	22:40:00	Barbastella barbastellus	Female	Adult	40	NA	NA	NA
GCPC	POITOU-CHARENTES	VIENNE	86	0°27'37" E	46°33'50"	NA	2014-07-10	22:50:00	Barbastella barbastellus	Female	Adult	39	NA	NA	NA
GCPC	POITOU-CHARENTES	VIENNE	86	0°27'37" E	46°33'50"	NA	2014-07-10	22:45:00	Barbastella barbastellus	Female	Adult	39	NA	NA	NA
GCPC	POITOU-CHARENTES	VIENNE	86	0°27'37" E	46°33'50"	NA	2014-07-10	22:30:00	Barbastella barbastellus	Female	Adult	39	NA	NA	NA
GCPC	POITOU-CHARENTES	VIENNE	86	0°27'37" E	46°33'50"	NA	2014-07-10	22:40:00	Barbastella barbastellus	Female	Adult	39	NA	NA	NA
GCPC	POITOU-CHARENTES	VIENNE	86	0°27'37" E	46°33'50"	NA	2014-07-10	22:40:00	Barbastella barbastellus	Female	Adult	39	NA	NA	NA
GCPC	POITOU-CHARENTES	VIENNE	86	0°27'37" E	46°33'50"	NA	2014-07-10	22:50:00	Barbastella barbastellus	Female	Adult	40	NA	NA	NA
GCPC	POITOU-CHARENTES	VIENNE	86	0°27'37" E	46°33'50"	NA	2014-07-10	22:20:00	Barbastella barbastellus	Female	Adult	39	NA	NA	NA
GCPC	POITOU-CHARENTES	VIENNE	86	0°27'37" E	46°33'50"	NA	2014-07-10	22:20:00	Barbastella barbastellus	Female	Adult	39	NA	NA	NA
GCPC	POITOU-CHARENTES	VIENNE	86	0°27'37" E	46°33'50"	NA	2014-07-10	00:00:00	Barbastella barbastellus	Female	Adult	39	NA	NA	NA
GCPC	POITOU-CHARENTES	VIENNE	86	0°27'37" E	46°33'50"	NA	2014-07-10	22:45:00	Barbastella barbastellus	Female	Adult	39	NA	NA	NA
GCPC	POITOU-CHARENTES	VIENNE	86	0°27'37" E	46°33'50"	NA	2014-07-10	00:00:00	Barbastella barbastellus	Female	Adult	39	NA	NA	NA
GCPC	POITOU-CHARENTES	VIENNE	86	0°27'37" E	46°33'50"	NA	2014-07-10	22:45:00	Barbastella barbastellus	Female	Adult	39	NA	NA	NA
GCPC	POITOU-CHARENTES	VIENNE	86	0°27'37" E	46°33'50"	NA	2014-07-10	01:55:00	Barbastella barbastellus	Female	Adult	40	NA	NA	NA
GCPC	POITOU-CHARENTES	VIENNE	86	0°27'37" E	46°33'50"	NA	2014-07-10	23:10:00	Barbastella barbastellus	Male	Adult	38	NA	NA	NA
GCPC	POITOU-CHARENTES	VIENNE	86	0°27'37" E	46°33'50"	NA	2014-07-10	23:10:00	Barbastella barbastellus	Male	Adult	39	NA	NA	NA
GCPC	POITOU-CHARENTES	VIENNE	86	0°27'37" E	46°33'50"	NA	2014-07-10	22:45:00	Barbastella barbastellus	Female	Adult	38	NA	NA	NA
GCPC	POITOU-CHARENTES	VIENNE	86	0°27'37" E	46°33'50"	NA	2014-07-10	00:55:00	Barbastella barbastellus	Female	Adult	42	NA	NA	NA
GCPC	POITOU-CHARENTES	VIENNE	86	0°27'37" E	46°33'50"	NA	2014-07-10	23:10:00	Barbastella barbastellus	Male	Adult	37	NA	NA	NA
GCPC	POITOU-CHARENTES	VIENNE	86	0°27'37" E	46°33'50"	NA	2014-07-10	22:45:00	Barbastella barbastellus	Female	Adult	39	NA	NA	NA
GCPC	POITOU-CHARENTES	VIENNE	86	0°27'37" E	46°33'50"	NA	2014-07-10	22:25:00	Barbastella barbastellus	Female	Adult	39	NA	NA	NA
GCPC	POITOU-CHARENTES	VIENNE	86	0°27'37" E	46°33'50"	NA	2014-07-10	22:45:00	Barbastella barbastellus	Female	Adult	40	NA	NA	NA
GCPC	POITOU-CHARENTES	DEUX-SEVRES	79	0°19'02" W	46°33'20"	NA	2014-07-15	01:30:00	Barbastella barbastellus	Male	Adult	38	NA	NA	NA
GCPC	POITOU-CHARENTES	DEUX-SEVRES	79	0°19'02" W	46°33'20"	NA	2014-07-15	23:00:00	Barbastella barbastellus	Male	Adult	39	NA	NA	NA
GCPC	POITOU-CHARENTES	DEUX-SEVRES	79	0°19'02" W	46°33'20"	NA	2014-07-15	02:00:00	Barbastella barbastellus	Male	Adult	38	NA	NA	NA
GCPC	POITOU-CHARENTES	DEUX-SEVRES	79	0°19'02" W	46°33'20"	NA	2014-07-15	01:50:00	Barbastella barbastellus	Female	Adult	38	NA	NA	NA
GCPC	POITOU-CHARENTES	DEUX-SEVRES	79	0°19'02" W	46°33'20"	NA	2014-07-15	01:30:00	Barbastella barbastellus	Female	Adult	38	NA	NA	NA
GCPC	POITOU-CHARENTES	DEUX-SEVRES	79	0°19'02" W	46°33'20"	NA	2014-07-16	23:30:00	Barbastella barbastellus	Female	Adult	38	NA	NA	NA
GCPC	POITOU-CHARENTES	DEUX-SEVRES	79	0°19'02" W	46°33'20"	NA	2014-07-16	22:45:00	Barbastella barbastellus	Female	Adult	39	NA	NA	NA
GCPC	POITOU-CHARENTES	CHARENTE-MARITIME	17	0°40'28"W	45°46'51"	NA	2014-07-23	22:50:00	Barbastella barbastellus	Male	Adult	37	NA	NA	NA
GCPC	POITOU-CHARENTES	DEUX-SEVRES	79	0°19'02" W	46°33'20"	NA	2014-07-27	22:45:00	Barbastella barbastellus	Female	Adult	40	NA	NA	NA
GCPC	POITOU-CHARENTES	DEUX-SEVRES	79	0°19'02" W	46°33'20"	NA	2014-07-27	22:45:00	Barbastella barbastellus	Female	Adult	38	NA	NA	NA
GCPC	POITOU-CHARENTES	DEUX-SEVRES	79	0°19'02" W	46°33'20"	NA	2014-07-27	23:40:00	Barbastella barbastellus	Female	Adult	39	NA	NA	NA
GCPC	POITOU-CHARENTES	DEUX-SEVRES	79	0°19'02" W	46°33'20"	NA	2014-07-30	22:20:00	Barbastella barbastellus	Male	Adult	38	NA	NA	NA
GCPC	POITOU-CHARENTES	DEUX-SEVRES	79	0°19'02" W	46°33'20"	NA	2014-07-30	22:20:00	Barbastella barbastellus	Female	Adult	40	NA	NA	NA
GCPC	POITOU-CHARENTES	DEUX-SEVRES	79	0°19'02" W	46°33'20"	NA	2014-07-31	22:20:00	Barbastella barbastellus	Male	Adult	39	NA	NA	NA
GCPC	POITOU-CHARENTES	DEUX-SEVRES	79	0°19'02" W	46°33'20"	NA	2014-08-05	22:15:00	Barbastella barbastellus	Male	Adult	40	NA	NA	NA
GCPC	POITOU-CHARENTES	DEUX-SEVRES	79	0°19'02" W	46°33'20"	NA	2014-08-05	23:30:00	Barbastella barbastellus	Female	Adult	40	NA	NA	NA
GCPC	POITOU-CHARENTES	DEUX-SEVRES	79	0°19'02" W	46°33'20"	NA	2014-08-05	22:15:00	Barbastella barbastellus	Female	Adult	40	NA	NA	NA
GCPC	POITOU-CHARENTES	DEUX-SEVRES	79	0°19'02" W	46°33'20"	NA	2014-08-05	23:30:00	Barbastella barbastellus	Female	Adult	41	NA	NA	NA
GCPC	POITOU-CHARENTES	CHARENTE	16	0°12'06" E	45°43'05"	NA	2014-09-04	21:20:00	Barbastella barbastellus	Male	Adult	39	NA	NA	NA
GCPC	POITOU-CHARENTES	CHARENTE	16	0°12'06" E	45°43'05"	NA	2014-09-04	21:20:00	Barbastella barbastellus	Female	NA	39	NA	NA	NA
GCPC	POITOU-CHARENTES	CHARENTE	16	0°12'06" E	45°43'05"	NA	2014-09-11	20:40:00	Barbastella barbastellus	Male	Adult	39	NA	NA	NA
GCPC	POITOU-CHARENTES	CHARENTE	16	0°12'06" E	45°43'05"	NA	2014-09-11	20:50:00	Barbastella barbastellus	Male	Adult	38	NA	NA	NA
GCPC	POITOU-CHARENTES	CHARENTE	16	0°12'06" E	45°43'05"	NA	2014-09-11	20:50:00	Barbastella barbastellus	Female	Adult	38	NA	NA	NA
GCPC	POITOU-CHARENTES	CHARENTE	16	0°12'06" E	45°43'05"	NA	2014-09-11	22:15:00	Barbastella barbastellus	Male	Adult	39	NA	NA	NA
GCPC	POITOU-CHARENTES	CHARENTE	16	0°12'06" E	45°43'05"	NA	2014-09-11	23:45:00	Barbastella barbastellus	Female	Adult	39	NA	NA	NA
GCPC	POITOU-CHARENTES	VIENNE	86	0°27'37" E	46°33'50"	NA	2014-09-16	21:50:00	Barbastella barbastellus	Male	Adult	37	NA	NA	NA
GCPC	POITOU-CHARENTES	VIENNE	86	0°27'37" E	46°33'50"	NA	2014-09-16	23:15:00	Barbastella barbastellus	Male	Adult	37	NA	NA	NA
GCPC	POITOU-CHARENTES	VIENNE	86	0°27'37" E	46°33'50"	NA	2014-09-16	00:30:00	Barbastella barbastellus	Male	Adult	38	NA	NA	NA
GCPC	POITOU-CHARENTES	VIENNE	86	0°27'37" E	46°33'50"	NA	2014-09-16	23:55:00	Barbastella barbastellus	Male	Adult	38	NA	NA	NA
GCPC	POITOU-CHARENTES	VIENNE	86	0°27'37" E	46°33'50"	NA	2014-09-16	21:50:00	Barbastella barbastellus	Female	Adult	39	NA	NA	NA
GCPC	POITOU-CHARENTES	VIENNE	86	0°27'37" E	46°33'50"	NA	2014-09-16	23:15:00	Barbastella barbastellus	Male	Adult	38	NA	NA	NA
GCPC	POITOU-CHARENTES	VIENNE	86	0°27'37" E	46°33'50"	NA	2014-09-16	21:00:00	Barbastella barbastellus	Male	Adult	39	NA	NA	NA
GCPC	POITOU-CHARENTES	CHARENTE	16	0°12'06" E	45°43'05"	NA	2014-09-18	00:45:00	Barbastella barbastellus	Female	Adult	39	NA	NA	NA
GCPC	POITOU-CHARENTES	CHARENTE	16	0°12'06" E	45°43'05"	NA	2014-09-18	01:15:00	Barbastella barbastellus	Female	Adult	40	NA	NA	NA
GCPC	POITOU-CHARENTES	DEUX-SEVRES	79	0°19'02" W	46°33'20"	NA	2015-06-21	22:45:00	Barbastella barbastellus	Male	Adult	39	NA	NA	NA
GCPC	POITOU-CHARENTES	DEUX-SEVRES	79	0°19'02" W	46°33'20"	NA	2015-06-21	22:45:00	Barbastella barbastellus	Male	Adult	37	NA	NA	NA
GCPC	POITOU-CHARENTES	DEUX-SEVRES	79	0°19'02" W	46°33'20"	NA	2015-06-21	23:00:00	Barbastella barbastellus	Male	Adult	37	NA	NA	NA
GCPC	POITOU-CHARENTES	DEUX-SEVRES	79	0°19'02" W	46°33'20"	NA	2015-06-21	22:45:00	Barbastella barbastellus	Female	Adult	39	NA	NA	NA
GCPC	POITOU-CHARENTES	DEUX-SEVRES	79	0°19'02" W	46°33'20"	NA	2015-06-21	23:00:00	Barbastella barbastellus	Female	Adult	39	NA	NA	NA
GCPC	POITOU-CHARENTES	DEUX-SEVRES	79	0°19'02" W	46°33'20"	NA	2015-06-21	01:30:00	Barbastella barbastellus	Female	Adult	39	NA	NA	NA
GCPC	POITOU-CHARENTES	DEUX-SEVRES	79	0°19'02" W	46°33'20"	NA	2015-06-21	22:45:00	Barbastella barbastellus	Female	Adult	38	NA	NA	NA
GCPC	POITOU-CHARENTES	DEUX-SEVRES	79	0°19'02" W	46°33'20"	NA	2015-06-21	22:45:00	Barbastella barbastellus	Female	Adult	40	NA	NA	NA
GCPC	POITOU-CHARENTES	DEUX-SEVRES	79	0°19'02" W	46°33'20"	NA	2015-06-22	23:08:00	Barbastella barbastellus	Male	Adult	39	NA	NA	NA
GCPC	POITOU-CHARENTES	DEUX-SEVRES	79	0°19'02" W	46°33'20"	NA	2015-06-22	22:30:00	Barbastella barbastellus	Male	Adult	39	NA	NA	NA
GCPC	POITOU-CHARENTES	DEUX-SEVRES	79	0°19'02" W	46°33'20"	NA	2015-06-22	00:20:00	Barbastella barbastellus	Female	Adult	40	NA	NA	NA
GCPC	POITOU-CHARENTES	DEUX-SEVRES	79	0°19'02" W	46°33'20"	NA	2015-06-23	22:30:00	Barbastella barbastellus	Male	Adult	37	NA	NA	NA
GCPC	POITOU-CHARENTES	DEUX-SEVRES	79	0°19'02" W	46°33'20"	NA	2015-06-23	23:30:00	Barbastella barbastellus	Male	Adult	39	NA	NA	NA
GCPC	POITOU-CHARENTES	DEUX-SEVRES	79	0°19'02" W	46°33'20"	NA	2015-06-23	22:30:00	Barbastella barbastellus	Male	Adult	39	NA	NA	NA
GCPC	POITOU-CHARENTES	DEUX-SEVRES	79	0°19'02" W	46°33'20"	NA	2015-06-23	23:30:00	Barbastella barbastellus	Male	Adult	38	NA	NA	NA
GCPC	POITOU-CHARENTES	DEUX-SEVRES	79	0°19'02" W	46°33'20"	NA	2015-06-23	23:00:00	Barbastella barbastellus	Female	Adult	40	NA	NA	NA
GCPC	POITOU-CHARENTES	DEUX-SEVRES	79	0°19'02" W	46°33'20"	NA	2015-06-23	23:00:00	Barbastella barbastellus	Female	Adult	41	NA	NA	NA
GCPC	POITOU-CHARENTES	DEUX-SEVRES	79	0°19'02" W	46°33'20"	NA	2015-06-24	00:30:00	Barbastella barbastellus	Female	Adult	41	NA	NA	NA
GCPC	POITOU-CHARENTES	DEUX-SEVRES	79	0°19'02" W	46°33'20"	NA	2015-06-24	01:00:00	Barbastella barbastellus	Female	Adult	41	NA	NA	NA
GCPC	POITOU-CHARENTES	CHARENTE-MARITIME	17	0°40'28"W	45°46'51"	NA	2015-06-29	23:45:00	Barbastella barbastellus	Male	Adult	39	NA	NA	NA
GCPC	POITOU-CHARENTES	CHARENTE-MARITIME	17	0°40'28"W	45°46'51"	NA	2015-06-30	03:00:00	Barbastella barbastellus	Male	Adult	39	NA	NA	NA
GCPC	POITOU-CHARENTES	DEUX-SEVRES	79	0°19'02" W	46°33'20"	NA	2015-07-01	23:00:00	Barbastella barbastellus	Male	Adult	38	NA	NA	NA
GCPC	POITOU-CHARENTES	DEUX-SEVRES	79	0°19'02" W	46°33'20"	NA	2015-07-01	23:00:00	Barbastella barbastellus	Male	Adult	38	NA	NA	NA
GCPC	POITOU-CHARENTES	DEUX-SEVRES	79	0°19'02" W	46°33'20"	NA	2015-07-01	22:30:00	Barbastella barbastellus	Male	Adult	39	NA	NA	NA
GCPC	POITOU-CHARENTES	DEUX-SEVRES	79	0°19'02" W	46°33'20"	NA	2015-07-01	22:30:00	Barbastella barbastellus	Male	Adult	40	NA	NA	NA
GCPC	POITOU-CHARENTES	DEUX-SEVRES	79	0°19'02" W	46°33'20"	NA	2015-07-01	23:30:00	Barbastella barbastellus	Female	Adult	39	NA	NA	NA
GCPC	POITOU-CHARENTES	DEUX-SEVRES	79	0°19'02" W	46°33'20"	NA	2015-07-01	23:00:00	Barbastella barbastellus	Female	Adult	40	NA	NA	NA
GCPC	POITOU-CHARENTES	CHARENTE	16	0°12'06" E	45°43'05"	NA	2015-07-06	22:30:00	Barbastella barbastellus	Male	Adult	38	NA	NA	NA
GCPC	POITOU-CHARENTES	CHARENTE	16	0°12'06" E	45°43'05"	NA	2015-07-06	00:00:00	Barbastella barbastellus	Female	Adult	39	NA	NA	NA
GCPC	POITOU-CHARENTES	CHARENTE	16	0°12'06" E	45°43'05"	NA	2015-07-06	22:45:00	Barbastella barbastellus	Male	Adult	39	NA	NA	NA
GCPC	POITOU-CHARENTES	CHARENTE	16	0°12'06" E	45°43'05"	NA	2015-07-06	01:00:00	Barbastella barbastellus	Male	Adult	38	NA	NA	NA
GCPC	POITOU-CHARENTES	CHARENTE	16	0°12'06" E	45°43'05"	NA	2015-07-07	22:49:00	Barbastella barbastellus	Male	Adult	38	NA	NA	NA
GCPC	POITOU-CHARENTES	CHARENTE	16	0°12'06" E	45°43'05"	NA	2015-07-07	22:30:00	Barbastella barbastellus	Male	Adult	39	NA	NA	NA
GCPC	POITOU-CHARENTES	CHARENTE	16	0°12'06" E	45°43'05"	NA	2015-07-07	22:30:00	Barbastella barbastellus	Male	Adult	39	NA	NA	NA
GCPC	POITOU-CHARENTES	CHARENTE	16	0°12'06" E	45°43'05"	NA	2015-07-08	23:10:00	Barbastella barbastellus	Female	Adult	39	NA	NA	NA
GCPC	POITOU-CHARENTES	CHARENTE	16	0°12'06" E	45°43'05"	NA	2015-07-09	00:50:00	Barbastella barbastellus	Male	Adult	38	NA	NA	NA
GCPC	POITOU-CHARENTES	CHARENTE-MARITIME	17	0°40'28"W	45°46'51"	NA	2015-07-13	04:00:00	Barbastella barbastellus	Male	Adult	38	NA	NA	NA
GCPC	POITOU-CHARENTES	CHARENTE-MARITIME	17	0°40'28"W	45°46'51"	NA	2015-07-14	02:21:00	Barbastella barbastellus	Male	Adult	38	NA	NA	NA
GCPC	POITOU-CHARENTES	CHARENTE-MARITIME	17	0°40'28"W	45°46'51"	NA	2015-07-14	00:51:00	Barbastella barbastellus	Male	Adult	39	NA	NA	NA
GCPC	POITOU-CHARENTES	CHARENTE-MARITIME	17	0°40'28"W	45°46'51"	NA	2015-07-14	01:37:00	Barbastella barbastellus	Male	Adult	39	NA	NA	NA
GCPC	POITOU-CHARENTES	VIENNE	86	0°27'37" E	46°33'50"	NA	2015-07-16	00:20:00	Barbastella barbastellus	Female	NA	39	NA	NA	NA
GCPC	POITOU-CHARENTES	DEUX-SEVRES	79	0°19'02" W	46°33'20"	NA	2015-07-20	22:15:00	Barbastella barbastellus	Female	Adult	40	NA	NA	NA
GCPC	POITOU-CHARENTES	DEUX-SEVRES	79	0°19'02" W	46°33'20"	NA	2015-07-20	22:15:00	Barbastella barbastellus	Male	Adult	38	NA	NA	NA
GCPC	POITOU-CHARENTES	DEUX-SEVRES	79	0°19'02" W	46°33'20"	NA	2015-07-20	22:45:00	Barbastella barbastellus	Female	Adult	40	NA	NA	NA
GCPC	POITOU-CHARENTES	DEUX-SEVRES	79	0°19'02" W	46°33'20"	NA	2015-07-20	23:20:00	Barbastella barbastellus	Female	Adult	39	NA	NA	NA
GCPC	POITOU-CHARENTES	DEUX-SEVRES	79	0°19'02" W	46°33'20"	NA	2015-07-22	22:15:00	Barbastella barbastellus	Male	Adult	40	NA	NA	NA
GCPC	POITOU-CHARENTES	DEUX-SEVRES	79	0°19'02" W	46°33'20"	NA	2015-07-22	01:25:00	Barbastella barbastellus	Female	Adult	39	NA	NA	NA
GCPC	POITOU-CHARENTES	VIENNE	86	0°27'37" E	46°33'50"	NA	2015-07-23	02:00:00	Barbastella barbastellus	Male	Adult	38	NA	NA	NA
GCPC	POITOU-CHARENTES	DEUX-SEVRES	79	0°19'02" W	46°33'20"	NA	2015-07-27	22:45:00	Barbastella barbastellus	Female	Adult	40	NA	NA	NA
GCPC	POITOU-CHARENTES	DEUX-SEVRES	79	0°19'02" W	46°33'20"	NA	2015-07-30	22:35:00	Barbastella barbastellus	Male	Adult	38	NA	NA	NA
GCPC	POITOU-CHARENTES	DEUX-SEVRES	79	0°19'02" W	46°33'20"	NA	2015-07-30	22:45:00	Barbastella barbastellus	Female	Adult	40	NA	NA	NA
GCPC	POITOU-CHARENTES	DEUX-SEVRES	79	0°19'02" W	46°33'20"	NA	2015-07-30	01:25:00	Barbastella barbastellus	Female	Adult	40	NA	NA	NA
GCPC	POITOU-CHARENTES	DEUX-SEVRES	79	0°19'02" W	46°33'20"	NA	2015-08-02	23:23:00	Barbastella barbastellus	Male	Adult	39	NA	NA	NA
GCPC	POITOU-CHARENTES	DEUX-SEVRES	79	0°19'02" W	46°33'20"	NA	2015-08-02	01:15:00	Barbastella barbastellus	Female	Adult	39	NA	NA	NA
GCPC	POITOU-CHARENTES	DEUX-SEVRES	79	0°19'02" W	46°33'20"	NA	2015-08-02	02:00:00	Barbastella barbastellus	Male	Adult	39	NA	NA	NA
GCPC	POITOU-CHARENTES	DEUX-SEVRES	79	0°19'02" W	46°33'20"	NA	2015-08-02	01:15:00	Barbastella barbastellus	Female	Adult	38	NA	NA	NA
GCPC	POITOU-CHARENTES	DEUX-SEVRES	79	0°19'02" W	46°33'20"	NA	2015-08-02	22:50:00	Barbastella barbastellus	Female	Adult	40	NA	NA	NA
GCPC	POITOU-CHARENTES	DEUX-SEVRES	79	0°19'02" W	46°33'20"	NA	2015-08-02	22:50:00	Barbastella barbastellus	Female	Adult	39	NA	NA	NA
GCPC	POITOU-CHARENTES	DEUX-SEVRES	79	0°19'02" W	46°33'20"	NA	2015-08-03	23:00:00	Barbastella barbastellus	Female	Adult	38	NA	NA	NA
GCPC	POITOU-CHARENTES	DEUX-SEVRES	79	0°19'02" W	46°33'20"	NA	2015-08-03	22:15:00	Barbastella barbastellus	Female	Adult	40	NA	NA	NA
GCPC	POITOU-CHARENTES	DEUX-SEVRES	79	0°19'02" W	46°33'20"	NA	2015-08-05	22:20:00	Barbastella barbastellus	Female	Adult	40	NA	NA	NA
GCPC	POITOU-CHARENTES	DEUX-SEVRES	79	0°19'02" W	46°33'20"	NA	2015-08-05	22:20:00	Barbastella barbastellus	Female	Adult	41	NA	NA	NA
GCPC	POITOU-CHARENTES	DEUX-SEVRES	79	0°19'02" W	46°33'20"	NA	2015-08-06	22:30:00	Barbastella barbastellus	Female	Adult	39	NA	NA	NA
GCPC	POITOU-CHARENTES	DEUX-SEVRES	79	0°19'02" W	46°33'20"	NA	2015-08-06	22:00:00	Barbastella barbastellus	Female	Adult	40	NA	NA	NA
GCPC	POITOU-CHARENTES	DEUX-SEVRES	79	0°19'02" W	46°33'20"	NA	2015-08-06	01:30:00	Barbastella barbastellus	Female	Adult	39	NA	NA	NA
GCPC	POITOU-CHARENTES	VIENNE	86	0°27'37" E	46°33'50"	NA	2015-08-06	01:25:00	Barbastella barbastellus	Female	Adult	40	NA	NA	NA
GCPC	POITOU-CHARENTES	VIENNE	86	0°27'37" E	46°33'50"	NA	2015-09-03	21:25:00	Barbastella barbastellus	Female	Adult	40	NA	NA	NA
GCPC	POITOU-CHARENTES	VIENNE	86	0°27'37" E	46°33'50"	NA	2015-09-17	21:00:00	Barbastella barbastellus	Male	Adult	38	NA	NA	NA
GCPC	POITOU-CHARENTES	VIENNE	86	0°27'37" E	46°33'50"	NA	2015-09-17	21:03:00	Barbastella barbastellus	Male	Adult	39	NA	NA	NA
GCPC	POITOU-CHARENTES	VIENNE	86	0°27'37" E	46°33'50"	NA	2015-09-17	21:06:00	Barbastella barbastellus	Male	Adult	37	NA	NA	NA
GCPC	POITOU-CHARENTES	VIENNE	86	0°27'37" E	46°33'50"	NA	2015-09-17	00:10:00	Barbastella barbastellus	Male	Adult	38	NA	NA	NA
GCPC	POITOU-CHARENTES	VIENNE	86	0°27'37" E	46°33'50"	NA	2015-09-17	01:07:00	Barbastella barbastellus	Female	Adult	39	NA	NA	NA
GCPC	POITOU-CHARENTES	VIENNE	86	0°27'37" E	46°33'50"	NA	2015-09-17	22:36:00	Barbastella barbastellus	Male	Adult	39	NA	NA	NA
GCPC	POITOU-CHARENTES	VIENNE	86	0°27'37" E	46°33'50"	NA	2015-09-17	23:50:00	Barbastella barbastellus	Male	Adult	39	NA	NA	NA
GCPC	POITOU-CHARENTES	VIENNE	86	0°27'37" E	46°33'50"	NA	2015-09-17	01:00:00	Barbastella barbastellus	Male	Adult	39	NA	NA	NA
GCPC	POITOU-CHARENTES	VIENNE	86	0°27'37" E	46°33'50"	NA	2015-09-17	22:00:00	Barbastella barbastellus	Male	Adult	38	NA	NA	NA
GCPC	POITOU-CHARENTES	VIENNE	86	0°27'37" E	46°33'50"	NA	2015-09-17	23:00:00	Barbastella barbastellus	Female	Adult	40	NA	NA	NA
GCPC	POITOU-CHARENTES	VIENNE	86	0°27'37" E	46°33'50"	NA	2015-09-17	22:22:00	Barbastella barbastellus	Female	Adult	40	NA	NA	NA
GCPC	POITOU-CHARENTES	VIENNE	86	0°27'37" E	46°33'50"	NA	2015-09-17	22:10:00	Barbastella barbastellus	Female	Adult	40	NA	NA	NA
GCPC	POITOU-CHARENTES	VIENNE	86	0°27'37" E	46°33'50"	NA	2015-09-17	23:23:00	Barbastella barbastellus	Male	Adult	38	NA	NA	NA
GCPC	POITOU-CHARENTES	VIENNE	86	0°27'37" E	46°33'50"	NA	2015-09-17	23:29:00	Barbastella barbastellus	Female	Adult	39	NA	NA	NA
GCPC	POITOU-CHARENTES	VIENNE	86	0°27'37" E	46°33'50"	NA	2015-09-17	23:34:00	Barbastella barbastellus	Female	Adult	39	NA	NA	NA
GCPC	POITOU-CHARENTES	VIENNE	86	0°27'37" E	46°33'50"	NA	2015-09-17	21:49:00	Barbastella barbastellus	Female	Adult	39	NA	NA	NA
GCPC	POITOU-CHARENTES	VIENNE	86	0°27'37" E	46°33'50"	NA	2015-09-17	23:30:00	Barbastella barbastellus	Female	Adult	40	NA	NA	NA
GCPC	POITOU-CHARENTES	VIENNE	86	0°27'37" E	46°33'50"	NA	2015-09-17	23:00:00	Barbastella barbastellus	Female	Adult	41	NA	NA	NA
GCPC	POITOU-CHARENTES	VIENNE	86	0°27'37" E	46°33'50"	NA	2015-09-17	23:03:00	Barbastella barbastellus	Female	Adult	39	NA	NA	NA
GCPC	POITOU-CHARENTES	VIENNE	86	0°27'37" E	46°33'50"	NA	2015-09-17	23:50:00	Barbastella barbastellus	Female	Adult	40	NA	NA	NA
GCPC	POITOU-CHARENTES	VIENNE	86	0°27'37" E	46°33'50"	NA	2015-09-17	22:56:00	Barbastella barbastellus	Female	Adult	40	NA	NA	NA
GCPC	POITOU-CHARENTES	VIENNE	86	0°27'37" E	46°33'50"	NA	2015-09-17	23:34:00	Barbastella barbastellus	Female	Adult	40	NA	NA	NA
GCPC	POITOU-CHARENTES	CHARENTE	16	0°12'06" E	45°43'05"	NA	2015-09-22	00:30:00	Barbastella barbastellus	Female	Adult	39	NA	NA	NA
GCPC	POITOU-CHARENTES	CHARENTE	16	0°12'06" E	45°43'05"	NA	2015-09-22	23:00:00	Barbastella barbastellus	Female	Adult	40	NA	NA	NA
GCPC	POITOU-CHARENTES	VIENNE	86	0°27'37" E	46°33'50"	NA	2015-09-24	22:00:00	Barbastella barbastellus	Male	Adult	40	NA	NA	NA
GCPC	POITOU-CHARENTES	CHARENTE	16	0°12'06" E	45°43'05"	NA	2015-09-29	00:00:00	Barbastella barbastellus	Male	Adult	39	NA	NA	NA
GCPC	POITOU-CHARENTES	CHARENTE-MARITIME	17	0°40'28"W	45°46'51"	NA	2015-09-30	01:17:00	Barbastella barbastellus	Male	Adult	37	NA	NA	NA
GCPC	POITOU-CHARENTES	CHARENTE-MARITIME	17	0°40'28"W	45°46'51"	NA	2015-09-30	22:04:00	Barbastella barbastellus	Male	Adult	37	NA	NA	NA
GCPC	POITOU-CHARENTES	CHARENTE-MARITIME	17	0°40'28"W	45°46'51"	NA	2015-09-30	22:41:00	Barbastella barbastellus	Male	Adult	38	NA	NA	NA
GCPC	POITOU-CHARENTES	CHARENTE-MARITIME	17	0°40'28"W	45°46'51"	NA	2015-09-30	03:25:00	Barbastella barbastellus	Male	Adult	39	NA	NA	NA
GCPC	POITOU-CHARENTES	CHARENTE-MARITIME	17	0°40'28"W	45°46'51"	NA	2015-09-30	22:37:00	Barbastella barbastellus	Male	Adult	38	NA	NA	NA
GCPC	POITOU-CHARENTES	CHARENTE-MARITIME	17	0°40'28"W	45°46'51"	NA	2015-09-30	03:16:00	Barbastella barbastellus	Male	Adult	39	NA	NA	NA
GCPC	POITOU-CHARENTES	CHARENTE-MARITIME	17	0°40'28"W	45°46'51"	NA	2015-09-30	22:14:00	Barbastella barbastellus	Male	Adult	40	NA	NA	NA
GCPC	POITOU-CHARENTES	CHARENTE-MARITIME	17	0°40'28"W	45°46'51"	NA	2015-09-30	22:11:00	Barbastella barbastellus	Male	Adult	38	NA	NA	NA
GCPC	POITOU-CHARENTES	CHARENTE-MARITIME	17	0°40'28"W	45°46'51"	NA	2015-09-30	22:00:00	Barbastella barbastellus	Male	Adult	40	NA	NA	NA
GCPC	POITOU-CHARENTES	CHARENTE-MARITIME	17	0°40'28"W	45°46'51"	NA	2015-09-30	03:19:00	Barbastella barbastellus	Female	Adult	39	NA	NA	NA
GCPC	POITOU-CHARENTES	CHARENTE-MARITIME	17	0°40'28"W	45°46'51"	NA	2015-09-30	03:22:00	Barbastella barbastellus	Male	Adult	39	NA	NA	NA
GCPC	POITOU-CHARENTES	CHARENTE-MARITIME	17	0°40'28"W	45°46'51"	NA	2015-09-30	23:19:00	Barbastella barbastellus	Male	Adult	38	NA	NA	NA
GCPC	POITOU-CHARENTES	CHARENTE-MARITIME	17	0°40'28"W	45°46'51"	NA	2015-09-30	01:54:00	Barbastella barbastellus	Female	Adult	40	NA	NA	NA
GCPC	POITOU-CHARENTES	DEUX-SEVRES	79	0°19'02" W	46°33'20"	NA	2015-10-02	21:20:00	Barbastella barbastellus	Male	Adult	39	NA	NA	NA
GCPC	POITOU-CHARENTES	DEUX-SEVRES	79	0°19'02" W	46°33'20"	NA	2015-10-02	20:00:00	Barbastella barbastellus	Female	Adult	40	NA	NA	NA
GCPC	POITOU-CHARENTES	CHARENTE	16	0°12'06" E	45°43'05"	NA	2016-07-04	00:21:00	Barbastella barbastellus	Female	Adult	39	NA	NA	NA
GCPC	POITOU-CHARENTES	CHARENTE	16	0°12'06" E	45°43'05"	NA	2016-07-04	22:16:00	Barbastella barbastellus	Female	Adult	39	NA	NA	NA
GCPC	POITOU-CHARENTES	CHARENTE	16	0°12'06" E	45°43'05"	NA	2016-07-07	22:58:00	Barbastella barbastellus	Female	Adult	39	NA	NA	NA
GCPC	POITOU-CHARENTES	DEUX-SEVRES	79	0°19'02" W	46°33'20"	NA	2016-07-22	00:02:00	Barbastella barbastellus	Male	Adult	38	NA	NA	NA
GCPC	POITOU-CHARENTES	DEUX-SEVRES	79	0°19'02" W	46°33'20"	NA	2016-07-22	23:44:00	Barbastella barbastellus	Female	Adult	39	NA	NA	NA
GCPC	POITOU-CHARENTES	DEUX-SEVRES	79	0°19'02" W	46°33'20"	NA	2016-07-22	00:28:00	Barbastella barbastellus	Female	Adult	40	NA	NA	NA
GCPC	POITOU-CHARENTES	DEUX-SEVRES	79	0°19'02" W	46°33'20"	NA	2016-07-27	01:45:00	Barbastella barbastellus	Male	Adult	38	NA	NA	NA
GCPC	POITOU-CHARENTES	CHARENTE-MARITIME	17	0°40'28"W	45°46'51"	NA	2016-08-03	22:42:00	Barbastella barbastellus	Male	Adult	39	NA	NA	NA
GCPC	POITOU-CHARENTES	CHARENTE-MARITIME	17	0°40'28"W	45°46'51"	NA	2016-08-03	01:05:00	Barbastella barbastellus	Male	Adult	39	NA	NA	NA
GCPC	POITOU-CHARENTES	CHARENTE-MARITIME	17	0°40'28"W	45°46'51"	NA	2016-08-04	03:56:00	Barbastella barbastellus	Male	Adult	37	NA	NA	NA
GCPC	POITOU-CHARENTES	DEUX-SEVRES	79	0°19'02" W	46°33'20"	NA	2016-08-29	22:30:00	Barbastella barbastellus	Male	Adult	37	NA	NA	NA
GCPC	POITOU-CHARENTES	DEUX-SEVRES	79	0°19'02" W	46°33'20"	NA	2016-08-29	23:15:00	Barbastella barbastellus	Female	Adult	39	NA	NA	NA
GCPC	POITOU-CHARENTES	DEUX-SEVRES	79	0°19'02" W	46°33'20"	NA	2016-08-30	00:00:00	Barbastella barbastellus	Male	Adult	39	NA	NA	NA
GCPC	POITOU-CHARENTES	DEUX-SEVRES	79	0°19'02" W	46°33'20"	NA	2016-08-31	22:16:00	Barbastella barbastellus	Female	Adult	39	NA	NA	NA
GCPC	POITOU-CHARENTES	DEUX-SEVRES	79	0°19'02" W	46°33'20"	NA	2016-08-31	22:26:00	Barbastella barbastellus	Female	Adult	41	NA	NA	NA
GCPC	POITOU-CHARENTES	DEUX-SEVRES	79	0°19'02" W	46°33'20"	NA	2016-08-31	22:45:00	Barbastella barbastellus	Female	Adult	40	NA	NA	NA
GCPC	POITOU-CHARENTES	DEUX-SEVRES	79	0°19'02" W	46°33'20"	NA	2016-08-31	01:00:00	Barbastella barbastellus	Female	Adult	40	NA	NA	NA
GCPC	POITOU-CHARENTES	VIENNE	86	0°27'37" E	46°33'50"	NA	2016-09-01	00:18:00	Barbastella barbastellus	Male	Adult	38	NA	NA	NA
GCPC	POITOU-CHARENTES	VIENNE	86	0°27'37" E	46°33'50"	NA	2016-09-01	21:35:00	Barbastella barbastellus	Female	Adult	39	NA	NA	NA
GCPC	POITOU-CHARENTES	VIENNE	86	0°27'37" E	46°33'50"	NA	2016-09-08	22:21:00	Barbastella barbastellus	Male	Adult	39	NA	NA	NA
GCPC	POITOU-CHARENTES	CHARENTE	16	0°12'06" E	45°43'05"	NA	2016-09-27	02:37:00	Barbastella barbastellus	Male	Adult	37	NA	NA	NA
GCPC	POITOU-CHARENTES	CHARENTE	16	0°12'06" E	45°43'05"	NA	2016-09-27	01:00:00	Barbastella barbastellus	Male	Adult	39	NA	NA	NA
GCPC	POITOU-CHARENTES	CHARENTE	16	0°12'06" E	45°43'05"	NA	2016-09-27	01:30:00	Barbastella barbastellus	Male	Adult	39	NA	NA	NA
GCPC	POITOU-CHARENTES	CHARENTE	16	0°12'06" E	45°43'05"	NA	2016-09-27	00:57:00	Barbastella barbastellus	Male	Adult	39	NA	NA	NA
GCPC	POITOU-CHARENTES	CHARENTE	16	0°12'06" E	45°43'05"	NA	2016-09-27	00:15:00	Barbastella barbastellus	Male	Adult	39	NA	NA	NA
GCPC	POITOU-CHARENTES	CHARENTE	16	0°12'06" E	45°43'05"	NA	2016-09-27	01:06:00	Barbastella barbastellus	Male	Adult	40	NA	NA	NA
GCPC	POITOU-CHARENTES	CHARENTE	16	0°12'06" E	45°43'05"	NA	2016-09-27	00:22:00	Barbastella barbastellus	Male	Adult	39	NA	NA	NA
GCPC	POITOU-CHARENTES	CHARENTE-MARITIME	17	0°40'28"W	45°46'51"	NA	2016-09-28	02:35:00	Barbastella barbastellus	Male	Adult	38	NA	NA	NA
GCPC	POITOU-CHARENTES	CHARENTE-MARITIME	17	0°40'28"W	45°46'51"	NA	2016-09-28	01:55:00	Barbastella barbastellus	Male	Adult	39	NA	NA	NA
GCPC	POITOU-CHARENTES	CHARENTE-MARITIME	17	0°40'28"W	45°46'51"	NA	2016-09-28	21:29:00	Barbastella barbastellus	Male	Adult	38	NA	NA	NA
GCPC	POITOU-CHARENTES	CHARENTE-MARITIME	17	0°40'28"W	45°46'51"	NA	2016-09-28	01:19:00	Barbastella barbastellus	Female	Adult	38	NA	NA	NA
GCPC	POITOU-CHARENTES	CHARENTE-MARITIME	17	0°40'28"W	45°46'51"	NA	2016-09-28	22:37:00	Barbastella barbastellus	Male	Adult	38	NA	NA	NA
GCPC	POITOU-CHARENTES	CHARENTE-MARITIME	17	0°40'28"W	45°46'51"	NA	2016-09-28	00:50:00	Barbastella barbastellus	Female	Adult	40	NA	NA	NA
GCPC	POITOU-CHARENTES	CHARENTE-MARITIME	17	0°40'28"W	45°46'51"	NA	2016-09-28	23:18:00	Barbastella barbastellus	Male	Adult	38	NA	NA	NA
GCPC	POITOU-CHARENTES	CHARENTE-MARITIME	17	0°40'28"W	45°46'51"	NA	2016-09-28	23:20:00	Barbastella barbastellus	Female	Adult	39	NA	NA	NA
GCPC	POITOU-CHARENTES	CHARENTE	16	0°12'06" E	45°43'05"	NA	2016-09-29	21:44:00	Barbastella barbastellus	Male	Adult	38	NA	NA	NA
GCPC	POITOU-CHARENTES	CHARENTE	16	0°12'06" E	45°43'05"	NA	2016-09-29	22:05:00	Barbastella barbastellus	Male	Adult	39	NA	NA	NA
GCPC	POITOU-CHARENTES	CHARENTE-MARITIME	17	0°40'28"W	45°46'51"	NA	2016-09-29	01:33:00	Barbastella barbastellus	Male	Adult	38	NA	NA	NA
GCPC	POITOU-CHARENTES	CHARENTE-MARITIME	17	0°40'28"W	45°46'51"	NA	2016-09-29	02:44:00	Barbastella barbastellus	Male	Adult	38	NA	NA	NA
GCPC	POITOU-CHARENTES	CHARENTE-MARITIME	17	0°40'28"W	45°46'51"	NA	2016-09-29	22:42:00	Barbastella barbastellus	Male	Adult	38	NA	NA	NA
GCPC	POITOU-CHARENTES	CHARENTE-MARITIME	17	0°40'28"W	45°46'51"	NA	2016-09-29	22:03:00	Barbastella barbastellus	Male	Adult	39	NA	NA	NA
GCPC	POITOU-CHARENTES	CHARENTE-MARITIME	17	0°40'28"W	45°46'51"	NA	2016-09-29	21:39:00	Barbastella barbastellus	Male	Adult	38	NA	NA	NA
GCPC	POITOU-CHARENTES	CHARENTE-MARITIME	17	0°40'28"W	45°46'51"	NA	2016-09-29	02:47:00	Barbastella barbastellus	Male	Adult	38	NA	NA	NA
GCPC	POITOU-CHARENTES	CHARENTE-MARITIME	17	0°40'28"W	45°46'51"	NA	2016-09-29	23:25:00	Barbastella barbastellus	Male	Adult	38	NA	NA	NA
GCPC	POITOU-CHARENTES	CHARENTE-MARITIME	17	0°40'28"W	45°46'51"	NA	2016-09-29	00:00:00	Barbastella barbastellus	Female	Adult	39	NA	NA	NA
GCPC	POITOU-CHARENTES	CHARENTE-MARITIME	17	0°40'28"W	45°46'51"	NA	2016-09-29	22:35:00	Barbastella barbastellus	Male	Adult	38	NA	NA	NA
GCPC	POITOU-CHARENTES	CHARENTE-MARITIME	17	0°40'28"W	45°46'51"	NA	2016-09-29	23:56:00	Barbastella barbastellus	Male	Adult	40	NA	NA	NA
GCPC	POITOU-CHARENTES	CHARENTE-MARITIME	17	0°40'28"W	45°46'51"	NA	2016-09-29	23:33:00	Barbastella barbastellus	Female	Adult	40	NA	NA	NA
GCPC	POITOU-CHARENTES	CHARENTE-MARITIME	17	0°40'28"W	45°46'51"	NA	2016-09-29	02:25:00	Barbastella barbastellus	Female	Adult	39	NA	NA	NA
GCPC	POITOU-CHARENTES	CHARENTE-MARITIME	17	0°40'28"W	45°46'51"	NA	2016-09-29	21:56:00	Barbastella barbastellus	Male	Adult	39	NA	NA	NA
GCPC	POITOU-CHARENTES	CHARENTE	16	0°12'06" E	45°43'05"	NA	2016-10-01	20:30:00	Barbastella barbastellus	Male	Adult	39	NA	NA	NA
GCPC	POITOU-CHARENTES	CHARENTE	16	0°12'06" E	45°43'05"	NA	2016-10-01	00:45:00	Barbastella barbastellus	Male	Adult	39	NA	NA	NA
GCPC	POITOU-CHARENTES	CHARENTE	16	0°12'06" E	45°43'05"	NA	2016-10-01	22:44:00	Barbastella barbastellus	Male	Adult	39	NA	NA	NA
GCPC	POITOU-CHARENTES	CHARENTE	16	0°12'06" E	45°43'05"	NA	2016-10-01	22:30:00	Barbastella barbastellus	Male	Adult	39	NA	NA	NA
GCPC	POITOU-CHARENTES	CHARENTE	16	0°12'06" E	45°43'05"	NA	2016-10-01	21:15:00	Barbastella barbastellus	Male	Adult	39	NA	NA	NA
GCPC	POITOU-CHARENTES	CHARENTE	16	0°12'06" E	45°43'05"	NA	2016-10-01	01:42:00	Barbastella barbastellus	Female	Adult	39	NA	NA	NA
GCPC	POITOU-CHARENTES	CHARENTE	16	0°12'06" E	45°43'05"	NA	2016-10-01	23:00:00	Barbastella barbastellus	Male	Adult	38	NA	NA	NA
GCPC	POITOU-CHARENTES	DEUX-SEVRES	79	0°19'02" W	46°33'20"	NA	2016-10-02	20:20:00	Barbastella barbastellus	Male	Adult	38	NA	NA	NA
GCPC	POITOU-CHARENTES	DEUX-SEVRES	79	0°19'02" W	46°33'20"	NA	2016-10-02	22:58:00	Barbastella barbastellus	Male	Adult	39	NA	NA	NA
GCPC	POITOU-CHARENTES	DEUX-SEVRES	79	0°19'02" W	46°33'20"	NA	2016-10-02	23:47:00	Barbastella barbastellus	Female	Adult	41	NA	NA	NA
GCPC	POITOU-CHARENTES	DEUX-SEVRES	79	0°19'02" W	46°33'20"	NA	2016-10-02	21:42:00	Barbastella barbastellus	Female	Adult	40	NA	NA	NA
GCPC	POITOU-CHARENTES	CHARENTE-MARITIME	17	0°40'28"W	45°46'51"	NA	2016-10-04	01:41:00	Barbastella barbastellus	Male	Adult	38	NA	NA	NA
GCPC	POITOU-CHARENTES	CHARENTE-MARITIME	17	0°40'28"W	45°46'51"	NA	2016-10-04	23:24:00	Barbastella barbastellus	Male	Adult	38	NA	NA	NA
GCPC	POITOU-CHARENTES	CHARENTE-MARITIME	17	0°40'28"W	45°46'51"	NA	2016-10-04	23:22:00	Barbastella barbastellus	Female	Adult	40	NA	NA	NA
GCPC	POITOU-CHARENTES	CHARENTE-MARITIME	17	0°40'28"W	45°46'51"	NA	2016-10-04	21:53:00	Barbastella barbastellus	Male	Adult	39	NA	NA	NA
GCPC	POITOU-CHARENTES	CHARENTE-MARITIME	17	0°40'28"W	45°46'51"	NA	2016-10-04	23:27:00	Barbastella barbastellus	Male	Adult	39	NA	NA	NA
GCPC	POITOU-CHARENTES	CHARENTE-MARITIME	17	0°40'28"W	45°46'51"	NA	2016-10-05	23:58:00	Barbastella barbastellus	Male	Adult	38	NA	NA	NA
GCPC	POITOU-CHARENTES	CHARENTE-MARITIME	17	0°40'28"W	45°46'51"	NA	2016-10-05	00:04:00	Barbastella barbastellus	Male	Adult	39	NA	NA	NA
GCPC	POITOU-CHARENTES	CHARENTE-MARITIME	17	0°40'28"W	45°46'51"	NA	2016-10-05	22:00:00	Barbastella barbastellus	Male	Adult	38	NA	NA	NA
GCPC	POITOU-CHARENTES	CHARENTE-MARITIME	17	0°40'28"W	45°46'51"	NA	2016-10-05	23:42:00	Barbastella barbastellus	Male	Adult	38	NA	NA	NA
GCPC	POITOU-CHARENTES	CHARENTE-MARITIME	17	0°40'28"W	45°46'51"	NA	2016-10-05	00:09:00	Barbastella barbastellus	Male	Adult	38	NA	NA	NA
GCPC	POITOU-CHARENTES	CHARENTE-MARITIME	17	0°40'28"W	45°46'51"	NA	2016-10-05	00:47:00	Barbastella barbastellus	Male	Adult	39	NA	NA	NA
GCPC	POITOU-CHARENTES	CHARENTE-MARITIME	17	0°40'28"W	45°46'51"	NA	2016-10-05	23:36:00	Barbastella barbastellus	Male	Adult	37	NA	NA	NA
GCPC	POITOU-CHARENTES	CHARENTE-MARITIME	17	0°40'28"W	45°46'51"	NA	2016-10-05	02:50:00	Barbastella barbastellus	Male	Adult	38	NA	NA	NA
GCPC	POITOU-CHARENTES	CHARENTE-MARITIME	17	0°40'28"W	45°46'51"	NA	2016-10-05	01:28:00	Barbastella barbastellus	Male	Adult	38	NA	NA	NA
GCPC	POITOU-CHARENTES	CHARENTE-MARITIME	17	0°40'28"W	45°46'51"	NA	2016-10-05	00:03:00	Barbastella barbastellus	Male	Adult	40	NA	NA	NA
GCPC	POITOU-CHARENTES	CHARENTE-MARITIME	17	0°40'28"W	45°46'51"	NA	2016-10-05	01:14:00	Barbastella barbastellus	Female	Adult	41	NA	NA	NA
GCPC	POITOU-CHARENTES	CHARENTE-MARITIME	17	0°40'28"W	45°46'51"	NA	2016-10-05	00:06:00	Barbastella barbastellus	Male	Adult	39	NA	NA	NA
GCPC	POITOU-CHARENTES	CHARENTE-MARITIME	17	0°40'28"W	45°46'51"	NA	2016-10-05	02:40:00	Barbastella barbastellus	Female	Adult	40	NA	NA	NA
GCPC	POITOU-CHARENTES	CHARENTE-MARITIME	17	0°40'28"W	45°46'51"	NA	2016-10-05	21:57:00	Barbastella barbastellus	Female	Adult	40	NA	NA	NA
GCPC	POITOU-CHARENTES	CHARENTE-MARITIME	17	0°40'28"W	45°46'51"	NA	2016-10-05	22:09:00	Barbastella barbastellus	Male	Adult	37	NA	NA	NA
GCPC	POITOU-CHARENTES	CHARENTE-MARITIME	17	0°40'28"W	45°46'51"	NA	2016-10-05	23:39:00	Barbastella barbastellus	Female	Adult	39	NA	NA	NA
GCPC	POITOU-CHARENTES	CHARENTE-MARITIME	17	0°40'28"W	45°46'51"	NA	2016-10-05	23:46:00	Barbastella barbastellus	Female	Adult	40	NA	NA	NA
GCPC	POITOU-CHARENTES	CHARENTE-MARITIME	17	0°40'28"W	45°46'51"	NA	2016-10-05	22:04:00	Barbastella barbastellus	Female	Adult	41	NA	NA	NA
GCPC	POITOU-CHARENTES	CHARENTE-MARITIME	17	0°40'28"W	45°46'51"	NA	2016-10-05	02:54:00	Barbastella barbastellus	Female	Adult	41	NA	NA	NA
GCPC	POITOU-CHARENTES	CHARENTE-MARITIME	17	0°40'28"W	45°46'51"	NA	2016-10-06	00:14:00	Barbastella barbastellus	Male	Adult	41	NA	NA	NA
GCPC	POITOU-CHARENTES	CHARENTE-MARITIME	17	0°40'28"W	45°46'51"	NA	2016-10-06	23:03:00	Barbastella barbastellus	Male	Adult	37	NA	NA	NA
GCPC	POITOU-CHARENTES	CHARENTE-MARITIME	17	0°40'28"W	45°46'51"	NA	2017-04-11	23:43:00	Barbastella barbastellus	Male	Adult	38	NA	NA	NA
GCPC	POITOU-CHARENTES	CHARENTE-MARITIME	17	0°40'28"W	45°46'51"	NA	2017-04-11	00:41:00	Barbastella barbastellus	Male	Adult	38	NA	NA	NA
GCPC	POITOU-CHARENTES	CHARENTE-MARITIME	17	0°40'28"W	45°46'51"	NA	2017-04-11	23:46:00	Barbastella barbastellus	Male	Adult	39	NA	NA	NA
GEPMA1	ALSACE	BAS-RHIN	67	7°33'05" E	48°40'15"	NA	2006-08-12	23:45:00	Barbastella barbastellus	Male	Adult	39	NA	NA	NA
GEPMA1	ALSACE	BAS-RHIN	67	7°33'05" E	48°40'15"	NA	2008-09-07	22:25:00	Barbastella barbastellus	Male	Adult	36	NA	NA	NA
GEPMA1	ALSACE	BAS-RHIN	67	7°33'05" E	48°40'15"	NA	2008-09-07	22:25:00	Barbastella barbastellus	Male	Adult	37	NA	NA	NA
GEPMA1	ALSACE	BAS-RHIN	67	7°33'05" E	48°40'15"	NA	2008-09-07	00:35:00	Barbastella barbastellus	Male	Adult	37	NA	NA	NA
GEPMA1	ALSACE	BAS-RHIN	67	7°33'05" E	48°40'15"	NA	2008-09-07	22:35:00	Barbastella barbastellus	Male	Adult	38	NA	NA	NA
GEPMA1	ALSACE	BAS-RHIN	67	7°33'05" E	48°40'15"	NA	2008-09-07	23:50:00	Barbastella barbastellus	Male	Adult	39	NA	NA	NA
GEPMA1	ALSACE	BAS-RHIN	67	7°33'05" E	48°40'15"	NA	2008-09-07	21:40:00	Barbastella barbastellus	Male	NA	39	NA	NA	NA
GEPMA1	ALSACE	BAS-RHIN	67	7°33'05" E	48°40'15"	NA	2008-09-07	22:00:00	Barbastella barbastellus	Male	Adult	39	NA	NA	NA
GEPMA1	ALSACE	BAS-RHIN	67	7°33'05" E	48°40'15"	NA	2008-09-07	21:55:00	Barbastella barbastellus	Male	NA	39	NA	NA	NA
GEPMA1	ALSACE	BAS-RHIN	67	7°33'05" E	48°40'15"	NA	2008-09-07	21:55:00	Barbastella barbastellus	Male	NA	40	NA	NA	NA
GEPMA1	ALSACE	BAS-RHIN	67	7°33'05" E	48°40'15"	NA	2008-09-07	21:15:00	Barbastella barbastellus	Female	NA	40	NA	NA	NA
GEPMA1	ALSACE	BAS-RHIN	67	7°33'05" E	48°40'15"	NA	2008-09-07	21:45:00	Barbastella barbastellus	Male	NA	40	NA	NA	NA
GEPMA1	ALSACE	BAS-RHIN	67	7°33'05" E	48°40'15"	NA	2008-09-13	00:46:00	Barbastella barbastellus	Male	Adult	39	NA	NA	NA
GEPMA2	ALSACE	HAUT-RHIN	68	7°16'27" E	47°51'31"	NA	2015-07-17	01:20:00	Barbastella barbastellus	Male	Adult	40	NA	NA	NA
Gildas Monnier	BRETAGNE	MORBIHAN	56	2°48'36" W	47°50'47"	NA	2012-05-01	22:45:00	Barbastella barbastellus	Female	Adult	38	NA	NA	NA
Gildas Monnier	BRETAGNE	MORBIHAN	56	2°48'36" W	47°50'47"	NA	2012-05-02	22:00:00	Barbastella barbastellus	Female	Adult	39	NA	NA	NA
Gildas Monnier	BRETAGNE	MORBIHAN	56	2°48'36" W	47°50'47"	NA	2012-05-02	22:25:00	Barbastella barbastellus	Female	Adult	39	NA	NA	NA
Gildas Monnier	BRETAGNE	MORBIHAN	56	2°48'36" W	47°50'47"	NA	2012-06-01	01:45:00	Barbastella barbastellus	Male	Adult	37	NA	NA	NA
Gildas Monnier	BRETAGNE	MORBIHAN	56	2°48'36" W	47°50'47"	NA	2012-06-13	22:45:00	Barbastella barbastellus	Male	Adult	37	NA	NA	NA
Gildas Monnier	BRETAGNE	MORBIHAN	56	2°48'36" W	47°50'47"	NA	2012-06-13	23:30:00	Barbastella barbastellus	Male	Adult	39	NA	NA	NA
Gildas Monnier	BRETAGNE	MORBIHAN	56	2°48'36" W	47°50'47"	NA	2012-06-13	22:45:00	Barbastella barbastellus	Female	Adult	39	NA	NA	NA
Gildas Monnier	BRETAGNE	MORBIHAN	56	2°48'36" W	47°50'47"	NA	2012-06-13	22:45:00	Barbastella barbastellus	Female	Adult	38	NA	NA	NA
Gildas Monnier	BRETAGNE	ILLE-ET-VILAINE	35	1°38'19" W	48°09'16"	NA	2012-06-18	23:10:00	Barbastella barbastellus	Female	Adult	39	NA	NA	NA
Gildas Monnier	BRETAGNE	ILLE-ET-VILAINE	35	1°38'19" W	48°09'16"	NA	2012-06-18	23:35:00	Barbastella barbastellus	Female	Adult	39	NA	NA	NA
Gildas Monnier	BRETAGNE	ILLE-ET-VILAINE	35	1°38'19" W	48°09'16"	NA	2012-06-19	01:15:00	Barbastella barbastellus	Male	Adult	36	NA	NA	NA
Gildas Monnier	BRETAGNE	ILLE-ET-VILAINE	35	1°38'19" W	48°09'16"	NA	2012-06-19	02:00:00	Barbastella barbastellus	Female	Adult	38	NA	NA	NA
Gildas Monnier	BRETAGNE	MORBIHAN	56	2°48'36" W	47°50'47"	NA	2012-08-22	03:35:00	Barbastella barbastellus	Male	Adult	39	NA	NA	NA
Gildas Monnier	BRETAGNE	MORBIHAN	56	2°48'36" W	47°50'47"	NA	2012-08-23	21:45:00	Barbastella barbastellus	Male	Adult	37	NA	NA	NA
Gildas Monnier	BRETAGNE	MORBIHAN	56	2°48'36" W	47°50'47"	NA	2012-08-23	22:20:00	Barbastella barbastellus	Male	Adult	38	NA	NA	NA
Gildas Monnier	BRETAGNE	MORBIHAN	56	2°48'36" W	47°50'47"	NA	2012-08-24	01:10:00	Barbastella barbastellus	Female	Adult	38	NA	NA	NA
Gildas Monnier	BRETAGNE	MORBIHAN	56	2°48'36" W	47°50'47"	NA	2012-09-13	22:20:00	Barbastella barbastellus	Male	Adult	37	NA	NA	NA
Gildas Monnier	BRETAGNE	MORBIHAN	56	2°48'36" W	47°50'47"	NA	2012-09-13	22:20:00	Barbastella barbastellus	Male	Adult	38	NA	NA	NA
Gildas Monnier	BRETAGNE	MORBIHAN	56	2°48'36" W	47°50'47"	NA	2012-09-13	21:50:00	Barbastella barbastellus	Female	Adult	39	NA	NA	NA
Gildas Monnier	BRETAGNE	MORBIHAN	56	2°48'36" W	47°50'47"	NA	2012-09-13	22:40:00	Barbastella barbastellus	Female	Adult	38	NA	NA	NA
Gildas Monnier	BRETAGNE	MORBIHAN	56	2°48'36" W	47°50'47"	NA	2013-08-13	NA	Barbastella barbastellus	Female	Adult	39	NA	NA	NA
Gildas Monnier	BRETAGNE	MORBIHAN	56	2°48'36" W	47°50'47"	NA	2013-08-13	22:15:00	Barbastella barbastellus	Female	Adult	38	NA	NA	NA
Gildas Monnier	BRETAGNE	MORBIHAN	56	2°48'36" W	47°50'47"	NA	2013-08-14	01:00:00	Barbastella barbastellus	Female	Adult	38	NA	NA	NA
Gildas Monnier	BRETAGNE	MORBIHAN	56	2°48'36" W	47°50'47"	NA	2013-09-07	02:42:00	Barbastella barbastellus	Male	Adult	37	NA	NA	NA
Gildas Monnier	BRETAGNE	MORBIHAN	56	2°48'36" W	47°50'47"	NA	2014-05-21	02:10:00	Barbastella barbastellus	Female	Adult	39	NA	NA	NA
Gildas Monnier	BRETAGNE	MORBIHAN	56	2°48'36" W	47°50'47"	NA	2014-05-29	02:25:00	Barbastella barbastellus	Female	Adult	39	NA	NA	NA
Gildas Monnier	BRETAGNE	ILLE-ET-VILAINE	35	1°38'19" W	48°09'16"	NA	2014-08-01	02:00:00	Barbastella barbastellus	Male	Adult	37	NA	NA	NA
Gildas Monnier	BRETAGNE	ILLE-ET-VILAINE	35	1°38'19" W	48°09'16"	NA	2014-08-01	00:15:00	Barbastella barbastellus	Female	Adult	39	NA	NA	NA
GMB1	BRETAGNE	COTES-D'ARMOR	22	2°51'51" W	48°26'28"	NA	2001-08-16	NA	Barbastella barbastellus	Male	NA	37	NA	NA	NA
GMB1	BRETAGNE	COTES-D'ARMOR	22	2°51'51" W	48°26'28"	NA	2001-08-16	NA	Barbastella barbastellus	Female	Adult	39	NA	NA	NA
GMB1	BRETAGNE	COTES-D'ARMOR	22	2°51'51" W	48°26'28"	NA	2003-07-10	NA	Barbastella barbastellus	Female	Adult	37	NA	NA	NA
GMB1	BRETAGNE	FINISTERE	29	4°03'32" W	48°15'40"	NA	2007-05-24	NA	Barbastella barbastellus	Female	Adult	39	NA	NA	NA
GMB1	BRETAGNE	FINISTERE	29	4°03'32" W	48°15'40"	NA	2008-05-30	NA	Barbastella barbastellus	Female	Adult	38	NA	NA	NA
GMB1	BRETAGNE	FINISTERE	29	4°03'32" W	48°15'40"	NA	2008-05-30	NA	Barbastella barbastellus	Female	Adult	40	NA	NA	NA
GMB1	BRETAGNE	FINISTERE	29	4°03'32" W	48°15'40"	NA	2008-05-31	NA	Barbastella barbastellus	Male	Adult	37	NA	NA	NA
GMB1	BRETAGNE	COTES-D'ARMOR	22	2°51'51" W	48°26'28"	NA	2008-06-25	NA	Barbastella barbastellus	Male	NA	38	NA	NA	NA
GMB1	BRETAGNE	COTES-D'ARMOR	22	2°51'51" W	48°26'28"	NA	2008-07-03	NA	Barbastella barbastellus	Male	NA	37	NA	NA	NA
GMB1	BRETAGNE	COTES-D'ARMOR	22	2°51'51" W	48°26'28"	NA	2008-08-19	NA	Barbastella barbastellus	Female	Adult	39	NA	NA	NA
GMB1	BRETAGNE	COTES-D'ARMOR	22	2°51'51" W	48°26'28"	NA	2008-08-21	NA	Barbastella barbastellus	Male	NA	39	NA	NA	NA
GMB1	BRETAGNE	COTES-D'ARMOR	22	2°51'51" W	48°26'28"	NA	2008-08-23	NA	Barbastella barbastellus	Male	NA	37	NA	NA	NA
GMB1	BRETAGNE	COTES-D'ARMOR	22	2°51'51" W	48°26'28"	NA	2008-08-23	NA	Barbastella barbastellus	Male	NA	37	NA	NA	NA
GMB1	BRETAGNE	COTES-D'ARMOR	22	2°51'51" W	48°26'28"	NA	2008-08-24	NA	Barbastella barbastellus	Male	NA	38	NA	NA	NA
GMB1	BRETAGNE	MORBIHAN	56	2°48'36" W	47°50'47"	NA	2008-09-29	NA	Barbastella barbastellus	Male	NA	37	NA	NA	NA
GMB1	BRETAGNE	COTES-D'ARMOR	22	2°51'51" W	48°26'28"	NA	2009-05-30	NA	Barbastella barbastellus	Female	Adult	39	NA	NA	NA
GMB1	BRETAGNE	COTES-D'ARMOR	22	2°51'51" W	48°26'28"	NA	2009-05-30	NA	Barbastella barbastellus	Male	Adult	38	NA	NA	NA
GMB1	BRETAGNE	COTES-D'ARMOR	22	2°51'51" W	48°26'28"	NA	2009-05-30	NA	Barbastella barbastellus	Female	Adult	41	NA	NA	NA
GMB1	BRETAGNE	FINISTERE	29	4°03'32" W	48°15'40"	NA	2009-06-16	NA	Barbastella barbastellus	Female	Adult	38	NA	NA	NA
GMB1	BRETAGNE	FINISTERE	29	4°03'32" W	48°15'40"	NA	2009-06-16	NA	Barbastella barbastellus	Female	Adult	38	NA	NA	NA
GMB1	BRETAGNE	COTES-D'ARMOR	22	2°51'51" W	48°26'28"	NA	2009-06-24	NA	Barbastella barbastellus	Female	Adult	39	NA	NA	NA
GMB1	BRETAGNE	COTES-D'ARMOR	22	2°51'51" W	48°26'28"	NA	2009-06-24	NA	Barbastella barbastellus	Female	Adult	39	NA	NA	NA
GMB1	BRETAGNE	COTES-D'ARMOR	22	2°51'51" W	48°26'28"	NA	2009-06-24	NA	Barbastella barbastellus	Male	NA	37	NA	NA	NA
GMB1	BRETAGNE	COTES-D'ARMOR	22	2°51'51" W	48°26'28"	NA	2009-07-08	NA	Barbastella barbastellus	Male	NA	38	NA	NA	NA
GMB1	BRETAGNE	COTES-D'ARMOR	22	2°51'51" W	48°26'28"	NA	2009-07-09	NA	Barbastella barbastellus	Male	NA	36	NA	NA	NA
GMB1	BRETAGNE	COTES-D'ARMOR	22	2°51'51" W	48°26'28"	NA	2009-07-09	NA	Barbastella barbastellus	Male	NA	36	NA	NA	NA
GMB1	BRETAGNE	COTES-D'ARMOR	22	2°51'51" W	48°26'28"	NA	2009-07-12	NA	Barbastella barbastellus	Female	Adult	40	NA	NA	NA
GMB1	BRETAGNE	COTES-D'ARMOR	22	2°51'51" W	48°26'28"	NA	2009-07-13	NA	Barbastella barbastellus	Male	NA	39	NA	NA	NA
GMB1	BRETAGNE	COTES-D'ARMOR	22	2°51'51" W	48°26'28"	NA	2009-07-23	NA	Barbastella barbastellus	Male	NA	39	NA	NA	NA
GMB1	BRETAGNE	COTES-D'ARMOR	22	2°51'51" W	48°26'28"	NA	2009-08-11	NA	Barbastella barbastellus	Male	NA	37	NA	NA	NA
GMB1	BRETAGNE	COTES-D'ARMOR	22	2°51'51" W	48°26'28"	NA	2009-08-11	NA	Barbastella barbastellus	Female	Adult	39	NA	NA	NA
GMB1	BRETAGNE	MORBIHAN	56	2°48'36" W	47°50'47"	NA	2009-08-20	NA	Barbastella barbastellus	Male	NA	37	NA	NA	NA
GMB1	BRETAGNE	MORBIHAN	56	2°48'36" W	47°50'47"	NA	2009-08-20	NA	Barbastella barbastellus	Male	NA	37	NA	NA	NA
GMB1	BRETAGNE	FINISTERE	29	4°03'32" W	48°15'40"	NA	2009-09-22	NA	Barbastella barbastellus	Male	NA	35	NA	NA	NA
GMB1	BRETAGNE	FINISTERE	29	4°03'32" W	48°15'40"	NA	2009-09-22	NA	Barbastella barbastellus	Male	NA	38	NA	NA	NA
GMB1	BRETAGNE	COTES-D'ARMOR	22	2°51'51" W	48°26'28"	NA	2009-10-12	NA	Barbastella barbastellus	Male	NA	38	NA	NA	NA
GMB1	BRETAGNE	COTES-D'ARMOR	22	2°51'51" W	48°26'28"	NA	2009-10-13	NA	Barbastella barbastellus	Male	NA	39	NA	NA	NA
GMB1	BRETAGNE	MORBIHAN	56	2°48'36" W	47°50'47"	NA	2010-05-07	NA	Barbastella barbastellus	Male	Adult	39	NA	NA	NA
GMB1	BRETAGNE	COTES-D'ARMOR	22	2°51'51" W	48°26'28"	NA	2010-05-28	NA	Barbastella barbastellus	Female	Adult	40	NA	NA	NA
GMB1	BRETAGNE	COTES-D'ARMOR	22	2°51'51" W	48°26'28"	NA	2010-05-31	NA	Barbastella barbastellus	Female	Adult	38	NA	NA	NA
GMB1	BRETAGNE	COTES-D'ARMOR	22	2°51'51" W	48°26'28"	NA	2010-06-02	NA	Barbastella barbastellus	Male	NA	38	NA	NA	NA
GMB1	BRETAGNE	COTES-D'ARMOR	22	2°51'51" W	48°26'28"	NA	2010-06-02	NA	Barbastella barbastellus	Female	Adult	39	NA	NA	NA
GMB1	BRETAGNE	COTES-D'ARMOR	22	2°51'51" W	48°26'28"	NA	2010-06-02	NA	Barbastella barbastellus	Female	Adult	39	NA	NA	NA
GMB1	BRETAGNE	COTES-D'ARMOR	22	2°51'51" W	48°26'28"	NA	2010-06-02	NA	Barbastella barbastellus	Female	Adult	41	NA	NA	NA
GMB1	BRETAGNE	FINISTERE	29	4°03'32" W	48°15'40"	NA	2010-06-05	NA	Barbastella barbastellus	Male	NA	40	NA	NA	NA
GMB1	BRETAGNE	MORBIHAN	56	2°48'36" W	47°50'47"	NA	2010-06-07	NA	Barbastella barbastellus	Male	NA	36	NA	NA	NA
GMB1	BRETAGNE	COTES-D'ARMOR	22	2°51'51" W	48°26'28"	NA	2010-06-13	NA	Barbastella barbastellus	Female	Adult	38	NA	NA	NA
GMB1	PAYS DE LA LOIRE	LOIRE-ATLANTIQUE	44	1°40'56" W	47°21'41"	NA	2010-06-16	NA	Barbastella barbastellus	Male	NA	38	NA	NA	NA
GMB1	BRETAGNE	ILLE-ET-VILAINE	35	1°38'19" W	48°09'16"	NA	2010-06-17	NA	Barbastella barbastellus	Male	NA	38	NA	NA	NA
GMB1	PAYS DE LA LOIRE	LOIRE-ATLANTIQUE	44	1°40'56" W	47°21'41"	NA	2010-06-18	NA	Barbastella barbastellus	Male	NA	37	NA	NA	NA
GMB1	BRETAGNE	FINISTERE	29	4°03'32" W	48°15'40"	NA	2010-06-19	NA	Barbastella barbastellus	Female	Adult	38	NA	NA	NA
GMB1	BRETAGNE	FINISTERE	29	4°03'32" W	48°15'40"	NA	2010-06-19	NA	Barbastella barbastellus	Female	Adult	38	NA	NA	NA
GMB1	PAYS DE LA LOIRE	LOIRE-ATLANTIQUE	44	1°40'56" W	47°21'41"	NA	2010-06-27	NA	Barbastella barbastellus	Female	Adult	39	NA	NA	NA
GMB1	BRETAGNE	MORBIHAN	56	2°48'36" W	47°50'47"	NA	2010-07-02	NA	Barbastella barbastellus	Female	Adult	39	NA	NA	NA
GMB1	BRETAGNE	FINISTERE	29	4°03'32" W	48°15'40"	NA	2010-07-03	NA	Barbastella barbastellus	Male	NA	37	NA	NA	NA
GMB1	BRETAGNE	MORBIHAN	56	2°48'36" W	47°50'47"	NA	2010-07-03	NA	Barbastella barbastellus	Male	NA	37	NA	NA	NA
GMB1	BRETAGNE	MORBIHAN	56	2°48'36" W	47°50'47"	NA	2010-07-03	NA	Barbastella barbastellus	Female	Adult	40	NA	NA	NA
GMB1	BRETAGNE	MORBIHAN	56	2°48'36" W	47°50'47"	NA	2010-07-19	NA	Barbastella barbastellus	Male	NA	38	NA	NA	NA
GMB1	BRETAGNE	MORBIHAN	56	2°48'36" W	47°50'47"	NA	2010-08-18	NA	Barbastella barbastellus	Male	NA	37	NA	NA	NA
GMB1	BRETAGNE	MORBIHAN	56	2°48'36" W	47°50'47"	NA	2010-08-18	NA	Barbastella barbastellus	Male	NA	37	NA	NA	NA
GMB1	BRETAGNE	MORBIHAN	56	2°48'36" W	47°50'47"	NA	2010-08-18	NA	Barbastella barbastellus	Female	Adult	39	NA	NA	NA
GMB1	BRETAGNE	COTES-D'ARMOR	22	2°51'51" W	48°26'28"	NA	2010-08-19	NA	Barbastella barbastellus	Female	Adult	38	NA	NA	NA
GMB1	BRETAGNE	FINISTERE	29	4°03'32" W	48°15'40"	NA	2010-08-24	NA	Barbastella barbastellus	Female	NA	39	NA	NA	NA
GMB1	BRETAGNE	COTES-D'ARMOR	22	2°51'51" W	48°26'28"	NA	2010-09-01	NA	Barbastella barbastellus	Female	Adult	38	NA	NA	NA
GMB1	BRETAGNE	MORBIHAN	56	2°48'36" W	47°50'47"	NA	2010-09-02	NA	Barbastella barbastellus	Female	NA	37	NA	NA	NA
GMB1	BRETAGNE	MORBIHAN	56	2°48'36" W	47°50'47"	NA	2010-09-02	NA	Barbastella barbastellus	Male	NA	36	NA	NA	NA
GMB1	BRETAGNE	MORBIHAN	56	2°48'36" W	47°50'47"	NA	2010-09-02	NA	Barbastella barbastellus	Male	NA	38	NA	NA	NA
GMB1	BRETAGNE	MORBIHAN	56	2°48'36" W	47°50'47"	NA	2010-09-02	NA	Barbastella barbastellus	Male	NA	38	NA	NA	NA
GMB1	BRETAGNE	MORBIHAN	56	2°48'36" W	47°50'47"	NA	2010-09-02	NA	Barbastella barbastellus	Male	NA	40	NA	NA	NA
GMB1	BRETAGNE	MORBIHAN	56	2°48'36" W	47°50'47"	NA	2010-09-02	NA	Barbastella barbastellus	Male	NA	39	NA	NA	NA
GMB1	BRETAGNE	COTES-D'ARMOR	22	2°51'51" W	48°26'28"	NA	2010-09-25	NA	Barbastella barbastellus	Male	NA	38	NA	NA	NA
GMB1	BRETAGNE	COTES-D'ARMOR	22	2°51'51" W	48°26'28"	NA	2010-09-25	NA	Barbastella barbastellus	Female	NA	38	NA	NA	NA
GMB1	BRETAGNE	MORBIHAN	56	2°48'36" W	47°50'47"	NA	2010-09-27	NA	Barbastella barbastellus	Male	NA	40	NA	NA	NA
GMB1	BRETAGNE	MORBIHAN	56	2°48'36" W	47°50'47"	NA	2010-09-27	NA	Barbastella barbastellus	Male	NA	38	NA	NA	NA
GMB1	BRETAGNE	MORBIHAN	56	2°48'36" W	47°50'47"	NA	2010-09-27	NA	Barbastella barbastellus	Female	NA	41	NA	NA	NA
GMB1	BRETAGNE	MORBIHAN	56	2°48'36" W	47°50'47"	NA	2010-09-30	NA	Barbastella barbastellus	Male	NA	40	NA	NA	NA
GMB1	BRETAGNE	MORBIHAN	56	2°48'36" W	47°50'47"	NA	2010-09-30	NA	Barbastella barbastellus	Female	NA	37	NA	NA	NA
GMB1	BRETAGNE	COTES-D'ARMOR	22	2°51'51" W	48°26'28"	NA	2011-05-17	NA	Barbastella barbastellus	Female	Adult	39	NA	NA	NA
GMB1	BRETAGNE	COTES-D'ARMOR	22	2°51'51" W	48°26'28"	NA	2011-05-17	NA	Barbastella barbastellus	Female	Adult	40	NA	NA	NA
GMB1	BRETAGNE	COTES-D'ARMOR	22	2°51'51" W	48°26'28"	NA	2011-05-17	NA	Barbastella barbastellus	Female	Adult	38	NA	NA	NA
GMB1	BRETAGNE	COTES-D'ARMOR	22	2°51'51" W	48°26'28"	NA	2011-05-17	NA	Barbastella barbastellus	Female	Adult	39	NA	NA	NA
GMB1	BRETAGNE	COTES-D'ARMOR	22	2°51'51" W	48°26'28"	NA	2011-05-20	NA	Barbastella barbastellus	Male	Adult	37	NA	NA	NA
GMB1	BRETAGNE	MORBIHAN	56	2°48'36" W	47°50'47"	NA	2011-05-20	NA	Barbastella barbastellus	Male	Adult	36	NA	NA	NA
GMB1	BRETAGNE	COTES-D'ARMOR	22	2°51'51" W	48°26'28"	NA	2011-05-21	NA	Barbastella barbastellus	Female	Adult	40	NA	NA	NA
GMB1	BRETAGNE	COTES-D'ARMOR	22	2°51'51" W	48°26'28"	NA	2011-05-21	NA	Barbastella barbastellus	Female	Adult	41	NA	NA	NA
GMB1	BRETAGNE	FINISTERE	29	4°03'32" W	48°15'40"	NA	2011-05-25	NA	Barbastella barbastellus	Female	Adult	38	NA	NA	NA
GMB1	PAYS DE LA LOIRE	LOIRE-ATLANTIQUE	44	1°40'56" W	47°21'41"	NA	2011-05-28	NA	Barbastella barbastellus	Male	Adult	37	NA	NA	NA
GMB1	PAYS DE LA LOIRE	LOIRE-ATLANTIQUE	44	1°40'56" W	47°21'41"	NA	2011-05-28	NA	Barbastella barbastellus	Male	Adult	38	NA	NA	NA
GMB1	PAYS DE LA LOIRE	LOIRE-ATLANTIQUE	44	1°40'56" W	47°21'41"	NA	2011-05-28	NA	Barbastella barbastellus	Male	Adult	39	NA	NA	NA
GMB1	PAYS DE LA LOIRE	LOIRE-ATLANTIQUE	44	1°40'56" W	47°21'41"	NA	2011-05-28	NA	Barbastella barbastellus	Male	Adult	39	NA	NA	NA
GMB1	PAYS DE LA LOIRE	LOIRE-ATLANTIQUE	44	1°40'56" W	47°21'41"	NA	2011-05-28	NA	Barbastella barbastellus	Male	Adult	39	NA	NA	NA
GMB1	PAYS DE LA LOIRE	LOIRE-ATLANTIQUE	44	1°40'56" W	47°21'41"	NA	2011-05-28	NA	Barbastella barbastellus	Male	Adult	37	NA	NA	NA
GMB1	PAYS DE LA LOIRE	LOIRE-ATLANTIQUE	44	1°40'56" W	47°21'41"	NA	2011-05-28	NA	Barbastella barbastellus	Female	Adult	38	NA	NA	NA
GMB1	BRETAGNE	MORBIHAN	56	2°48'36" W	47°50'47"	NA	2011-06-01	NA	Barbastella barbastellus	Male	NA	38	NA	NA	NA
GMB1	PAYS DE LA LOIRE	LOIRE-ATLANTIQUE	44	1°40'56" W	47°21'41"	NA	2011-06-08	NA	Barbastella barbastellus	Female	Adult	40	NA	NA	NA
GMB1	BRETAGNE	COTES-D'ARMOR	22	2°51'51" W	48°26'28"	NA	2011-06-17	NA	Barbastella barbastellus	Female	Adult	41	NA	NA	NA
GMB1	BRETAGNE	COTES-D'ARMOR	22	2°51'51" W	48°26'28"	NA	2011-06-17	NA	Barbastella barbastellus	Male	NA	40	NA	NA	NA
GMB1	BRETAGNE	COTES-D'ARMOR	22	2°51'51" W	48°26'28"	NA	2011-06-18	NA	Barbastella barbastellus	Female	Adult	35	NA	NA	NA
GMB1	BRETAGNE	COTES-D'ARMOR	22	2°51'51" W	48°26'28"	NA	2011-06-21	NA	Barbastella barbastellus	Male	NA	38	NA	NA	NA
GMB1	BRETAGNE	COTES-D'ARMOR	22	2°51'51" W	48°26'28"	NA	2011-06-21	NA	Barbastella barbastellus	Female	Adult	39	NA	NA	NA
GMB1	BRETAGNE	FINISTERE	29	4°03'32" W	48°15'40"	NA	2011-06-22	NA	Barbastella barbastellus	Female	Adult	38	NA	NA	NA
GMB1	BRETAGNE	FINISTERE	29	4°03'32" W	48°15'40"	NA	2011-06-22	NA	Barbastella barbastellus	Female	Adult	39	NA	NA	NA
GMB1	BRETAGNE	FINISTERE	29	4°03'32" W	48°15'40"	NA	2011-06-22	NA	Barbastella barbastellus	Female	Adult	40	NA	NA	NA
GMB1	BRETAGNE	FINISTERE	29	4°03'32" W	48°15'40"	NA	2011-06-22	NA	Barbastella barbastellus	Female	Adult	41	NA	NA	NA
GMB1	BRETAGNE	COTES-D'ARMOR	22	2°51'51" W	48°26'28"	NA	2011-06-23	NA	Barbastella barbastellus	Male	NA	37	NA	NA	NA
GMB1	BRETAGNE	FINISTERE	29	4°03'32" W	48°15'40"	NA	2011-06-25	NA	Barbastella barbastellus	Male	NA	37	NA	NA	NA
GMB1	PAYS DE LA LOIRE	LOIRE-ATLANTIQUE	44	1°40'56" W	47°21'41"	NA	2011-06-28	NA	Barbastella barbastellus	Female	Adult	40	NA	NA	NA
GMB1	BRETAGNE	COTES-D'ARMOR	22	2°51'51" W	48°26'28"	NA	2011-06-29	NA	Barbastella barbastellus	Male	NA	38	NA	NA	NA
GMB1	BRETAGNE	COTES-D'ARMOR	22	2°51'51" W	48°26'28"	NA	2011-06-29	NA	Barbastella barbastellus	Female	Adult	40	NA	NA	NA
GMB1	BRETAGNE	COTES-D'ARMOR	22	2°51'51" W	48°26'28"	NA	2011-06-29	NA	Barbastella barbastellus	Female	Adult	40	NA	NA	NA
GMB1	BRETAGNE	ILLE-ET-VILAINE	35	1°38'19" W	48°09'16"	NA	2011-06-29	NA	Barbastella barbastellus	Female	NA	38	NA	NA	NA
GMB1	BRETAGNE	COTES-D'ARMOR	22	2°51'51" W	48°26'28"	NA	2011-06-30	NA	Barbastella barbastellus	Male	NA	39	NA	NA	NA
GMB1	BRETAGNE	COTES-D'ARMOR	22	2°51'51" W	48°26'28"	NA	2011-07-11	NA	Barbastella barbastellus	Female	Adult	41	NA	NA	NA
GMB1	BRETAGNE	FINISTERE	29	4°03'32" W	48°15'40"	NA	2011-07-25	NA	Barbastella barbastellus	Female	NA	38	NA	NA	NA
GMB1	BRETAGNE	FINISTERE	29	4°03'32" W	48°15'40"	NA	2011-07-25	NA	Barbastella barbastellus	Female	Adult	40	NA	NA	NA
GMB1	BRETAGNE	FINISTERE	29	4°03'32" W	48°15'40"	NA	2011-07-25	NA	Barbastella barbastellus	Female	Adult	38	NA	NA	NA
GMB1	PAYS DE LA LOIRE	LOIRE-ATLANTIQUE	44	1°40'56" W	47°21'41"	NA	2011-07-26	NA	Barbastella barbastellus	Female	Adult	37	NA	NA	NA
GMB1	PAYS DE LA LOIRE	LOIRE-ATLANTIQUE	44	1°40'56" W	47°21'41"	NA	2011-07-26	NA	Barbastella barbastellus	Male	NA	38	NA	NA	NA
GMB1	PAYS DE LA LOIRE	LOIRE-ATLANTIQUE	44	1°40'56" W	47°21'41"	NA	2011-07-27	NA	Barbastella barbastellus	Male	NA	39	NA	NA	NA
GMB1	BRETAGNE	FINISTERE	29	4°03'32" W	48°15'40"	NA	2011-08-02	NA	Barbastella barbastellus	Female	Adult	39	NA	NA	NA
GMB1	BRETAGNE	COTES-D'ARMOR	22	2°51'51" W	48°26'28"	NA	2011-08-04	NA	Barbastella barbastellus	Male	NA	38	NA	NA	NA
GMB1	BRETAGNE	COTES-D'ARMOR	22	2°51'51" W	48°26'28"	NA	2011-08-04	NA	Barbastella barbastellus	Male	NA	38	NA	NA	NA
GMB1	BRETAGNE	COTES-D'ARMOR	22	2°51'51" W	48°26'28"	NA	2011-08-05	NA	Barbastella barbastellus	Male	NA	39	NA	NA	NA
GMB1	BRETAGNE	COTES-D'ARMOR	22	2°51'51" W	48°26'28"	NA	2011-08-05	NA	Barbastella barbastellus	Male	NA	37	NA	NA	NA
GMB1	BRETAGNE	COTES-D'ARMOR	22	2°51'51" W	48°26'28"	NA	2011-08-05	NA	Barbastella barbastellus	Female	Adult	40	NA	NA	NA
GMB1	BRETAGNE	COTES-D'ARMOR	22	2°51'51" W	48°26'28"	NA	2011-08-07	NA	Barbastella barbastellus	Female	NA	41	NA	NA	NA
GMB1	BRETAGNE	COTES-D'ARMOR	22	2°51'51" W	48°26'28"	NA	2011-08-15	NA	Barbastella barbastellus	Male	NA	38	NA	NA	NA
GMB1	BRETAGNE	COTES-D'ARMOR	22	2°51'51" W	48°26'28"	NA	2011-08-15	NA	Barbastella barbastellus	Female	Adult	38	NA	NA	NA
GMB1	BRETAGNE	MORBIHAN	56	2°48'36" W	47°50'47"	NA	2011-08-16	NA	Barbastella barbastellus	Female	Adult	39	NA	NA	NA
GMB1	BRETAGNE	MORBIHAN	56	2°48'36" W	47°50'47"	NA	2011-08-16	NA	Barbastella barbastellus	Female	Adult	39	NA	NA	NA
GMB1	BRETAGNE	MORBIHAN	56	2°48'36" W	47°50'47"	NA	2011-08-16	NA	Barbastella barbastellus	Female	Adult	39	NA	NA	NA
GMB1	BRETAGNE	MORBIHAN	56	2°48'36" W	47°50'47"	NA	2011-08-19	NA	Barbastella barbastellus	Female	Adult	41	NA	NA	NA
GMB1	BRETAGNE	COTES-D'ARMOR	22	2°51'51" W	48°26'28"	NA	2011-08-23	NA	Barbastella barbastellus	Male	NA	39	NA	NA	NA
GMB1	BRETAGNE	COTES-D'ARMOR	22	2°51'51" W	48°26'28"	NA	2011-08-23	NA	Barbastella barbastellus	Male	NA	38	NA	NA	NA
GMB1	PAYS DE LA LOIRE	LOIRE-ATLANTIQUE	44	1°40'56" W	47°21'41"	NA	2011-08-24	NA	Barbastella barbastellus	Male	NA	38	NA	NA	NA
GMB1	PAYS DE LA LOIRE	LOIRE-ATLANTIQUE	44	1°40'56" W	47°21'41"	NA	2011-08-24	NA	Barbastella barbastellus	Male	NA	36	NA	NA	NA
GMB1	PAYS DE LA LOIRE	LOIRE-ATLANTIQUE	44	1°40'56" W	47°21'41"	NA	2011-08-24	NA	Barbastella barbastellus	Female	NA	40	NA	NA	NA
GMB1	PAYS DE LA LOIRE	LOIRE-ATLANTIQUE	44	1°40'56" W	47°21'41"	NA	2011-08-24	NA	Barbastella barbastellus	Male	NA	38	NA	NA	NA
GMB1	PAYS DE LA LOIRE	LOIRE-ATLANTIQUE	44	1°40'56" W	47°21'41"	NA	2011-08-24	NA	Barbastella barbastellus	Male	NA	38	NA	NA	NA
GMB1	PAYS DE LA LOIRE	LOIRE-ATLANTIQUE	44	1°40'56" W	47°21'41"	NA	2011-08-24	NA	Barbastella barbastellus	Female	NA	41	NA	NA	NA
GMB1	PAYS DE LA LOIRE	LOIRE-ATLANTIQUE	44	1°40'56" W	47°21'41"	NA	2011-08-24	NA	Barbastella barbastellus	Male	NA	39	NA	NA	NA
GMB1	PAYS DE LA LOIRE	LOIRE-ATLANTIQUE	44	1°40'56" W	47°21'41"	NA	2011-08-24	NA	Barbastella barbastellus	Male	NA	38	NA	NA	NA
GMB1	PAYS DE LA LOIRE	LOIRE-ATLANTIQUE	44	1°40'56" W	47°21'41"	NA	2011-08-24	NA	Barbastella barbastellus	Male	NA	39	NA	NA	NA
GMB1	PAYS DE LA LOIRE	LOIRE-ATLANTIQUE	44	1°40'56" W	47°21'41"	NA	2011-08-24	NA	Barbastella barbastellus	Female	NA	39	NA	NA	NA
GMB1	PAYS DE LA LOIRE	LOIRE-ATLANTIQUE	44	1°40'56" W	47°21'41"	NA	2011-08-24	NA	Barbastella barbastellus	Male	NA	39	NA	NA	NA
GMB1	PAYS DE LA LOIRE	LOIRE-ATLANTIQUE	44	1°40'56" W	47°21'41"	NA	2011-08-24	NA	Barbastella barbastellus	Female	NA	39	NA	NA	NA
GMB1	BRETAGNE	COTES-D'ARMOR	22	2°51'51" W	48°26'28"	NA	2011-09-02	NA	Barbastella barbastellus	Male	NA	39	NA	NA	NA
GMB1	BRETAGNE	COTES-D'ARMOR	22	2°51'51" W	48°26'28"	NA	2011-09-02	NA	Barbastella barbastellus	Male	NA	39	NA	NA	NA
GMB1	BRETAGNE	COTES-D'ARMOR	22	2°51'51" W	48°26'28"	NA	2011-09-02	NA	Barbastella barbastellus	Male	NA	37	NA	NA	NA
GMB1	BRETAGNE	COTES-D'ARMOR	22	2°51'51" W	48°26'28"	NA	2011-09-02	NA	Barbastella barbastellus	Male	NA	38	NA	NA	NA
GMB1	BRETAGNE	COTES-D'ARMOR	22	2°51'51" W	48°26'28"	NA	2011-09-23	NA	Barbastella barbastellus	Male	NA	37	NA	NA	NA
GMB1	BRETAGNE	COTES-D'ARMOR	22	2°51'51" W	48°26'28"	NA	2011-09-23	NA	Barbastella barbastellus	Male	NA	38	NA	NA	NA
GMB1	BRETAGNE	COTES-D'ARMOR	22	2°51'51" W	48°26'28"	NA	2011-09-23	NA	Barbastella barbastellus	Male	NA	37	NA	NA	NA
GMB1	BRETAGNE	FINISTERE	29	4°03'32" W	48°15'40"	NA	2011-09-27	NA	Barbastella barbastellus	Male	NA	35	NA	NA	NA
GMB1	BRETAGNE	FINISTERE	29	4°03'32" W	48°15'40"	NA	2011-09-27	NA	Barbastella barbastellus	Male	NA	37	NA	NA	NA
GMB1	BRETAGNE	COTES-D'ARMOR	22	2°51'51" W	48°26'28"	NA	2011-09-28	NA	Barbastella barbastellus	Male	NA	37	NA	NA	NA
GMB1	BRETAGNE	COTES-D'ARMOR	22	2°51'51" W	48°26'28"	NA	2011-09-28	NA	Barbastella barbastellus	Male	NA	39	NA	NA	NA
GMB1	BRETAGNE	COTES-D'ARMOR	22	2°51'51" W	48°26'28"	NA	2011-09-28	NA	Barbastella barbastellus	Male	NA	39	NA	NA	NA
GMB1	BRETAGNE	COTES-D'ARMOR	22	2°51'51" W	48°26'28"	NA	2011-09-28	NA	Barbastella barbastellus	Male	NA	38	NA	NA	NA
GMB1	BRETAGNE	COTES-D'ARMOR	22	2°51'51" W	48°26'28"	NA	2011-09-28	NA	Barbastella barbastellus	Male	NA	37	NA	NA	NA
GMB1	BRETAGNE	COTES-D'ARMOR	22	2°51'51" W	48°26'28"	NA	2011-09-28	NA	Barbastella barbastellus	Female	NA	39	NA	NA	NA
GMB1	BRETAGNE	COTES-D'ARMOR	22	2°51'51" W	48°26'28"	NA	2011-09-28	NA	Barbastella barbastellus	Female	NA	40	NA	NA	NA
GMB1	BRETAGNE	COTES-D'ARMOR	22	2°51'51" W	48°26'28"	NA	2011-09-28	NA	Barbastella barbastellus	Male	NA	39	NA	NA	NA
GMB1	BRETAGNE	FINISTERE	29	4°03'32" W	48°15'40"	NA	2011-10-11	NA	Barbastella barbastellus	Male	NA	39	NA	NA	NA
GMB1	BRETAGNE	COTES-D'ARMOR	22	2°51'51" W	48°26'28"	NA	2012-05-17	NA	Barbastella barbastellus	Female	Adult	38	NA	NA	NA
GMB1	BRETAGNE	COTES-D'ARMOR	22	2°51'51" W	48°26'28"	NA	2012-05-17	NA	Barbastella barbastellus	Male	Adult	38	NA	NA	NA
GMB1	BRETAGNE	COTES-D'ARMOR	22	2°51'51" W	48°26'28"	NA	2012-05-17	NA	Barbastella barbastellus	Male	Adult	39	NA	NA	NA
GMB1	BRETAGNE	ILLE-ET-VILAINE	35	1°38'19" W	48°09'16"	NA	2012-06-01	NA	Barbastella barbastellus	Male	NA	36	NA	NA	NA
GMB1	BRETAGNE	ILLE-ET-VILAINE	35	1°38'19" W	48°09'16"	NA	2012-06-01	NA	Barbastella barbastellus	Female	NA	41	NA	NA	NA
GMB1	BRETAGNE	ILLE-ET-VILAINE	35	1°38'19" W	48°09'16"	NA	2012-06-02	NA	Barbastella barbastellus	Male	NA	40	NA	NA	NA
GMB1	BRETAGNE	ILLE-ET-VILAINE	35	1°38'19" W	48°09'16"	NA	2012-06-02	NA	Barbastella barbastellus	Male	NA	37	NA	NA	NA
GMB1	BRETAGNE	COTES-D'ARMOR	22	2°51'51" W	48°26'28"	NA	2012-06-03	NA	Barbastella barbastellus	Female	NA	38	NA	NA	NA
GMB1	BRETAGNE	COTES-D'ARMOR	22	2°51'51" W	48°26'28"	NA	2012-06-03	NA	Barbastella barbastellus	Female	Adult	39	NA	NA	NA
GMB1	BRETAGNE	COTES-D'ARMOR	22	2°51'51" W	48°26'28"	NA	2012-06-03	NA	Barbastella barbastellus	Female	NA	38	NA	NA	NA
GMB1	BRETAGNE	COTES-D'ARMOR	22	2°51'51" W	48°26'28"	NA	2012-06-03	NA	Barbastella barbastellus	Female	NA	39	NA	NA	NA
GMB1	BRETAGNE	COTES-D'ARMOR	22	2°51'51" W	48°26'28"	NA	2012-06-03	NA	Barbastella barbastellus	Female	NA	39	NA	NA	NA
GMB1	BRETAGNE	COTES-D'ARMOR	22	2°51'51" W	48°26'28"	NA	2012-06-03	NA	Barbastella barbastellus	Female	NA	40	NA	NA	NA
GMB1	PAYS DE LA LOIRE	LOIRE-ATLANTIQUE	44	1°40'56" W	47°21'41"	NA	2012-06-08	NA	Barbastella barbastellus	Male	NA	38	NA	NA	NA
GMB1	PAYS DE LA LOIRE	LOIRE-ATLANTIQUE	44	1°40'56" W	47°21'41"	NA	2012-06-08	NA	Barbastella barbastellus	Female	NA	39	NA	NA	NA
GMB1	PAYS DE LA LOIRE	LOIRE-ATLANTIQUE	44	1°40'56" W	47°21'41"	NA	2012-06-08	NA	Barbastella barbastellus	Male	NA	38	NA	NA	NA
GMB1	PAYS DE LA LOIRE	LOIRE-ATLANTIQUE	44	1°40'56" W	47°21'41"	NA	2012-06-09	NA	Barbastella barbastellus	Female	NA	38	NA	NA	NA
GMB1	PAYS DE LA LOIRE	LOIRE-ATLANTIQUE	44	1°40'56" W	47°21'41"	NA	2012-06-09	NA	Barbastella barbastellus	Female	NA	39	NA	NA	NA
GMB1	PAYS DE LA LOIRE	LOIRE-ATLANTIQUE	44	1°40'56" W	47°21'41"	NA	2012-06-09	NA	Barbastella barbastellus	Female	Adult	38	NA	NA	NA
GMB1	PAYS DE LA LOIRE	LOIRE-ATLANTIQUE	44	1°40'56" W	47°21'41"	NA	2012-06-09	NA	Barbastella barbastellus	Male	NA	36	NA	NA	NA
GMB1	PAYS DE LA LOIRE	LOIRE-ATLANTIQUE	44	1°40'56" W	47°21'41"	NA	2012-06-09	NA	Barbastella barbastellus	Male	NA	37	NA	NA	NA
GMB1	PAYS DE LA LOIRE	LOIRE-ATLANTIQUE	44	1°40'56" W	47°21'41"	NA	2012-06-09	NA	Barbastella barbastellus	Male	NA	37	NA	NA	NA
GMB1	PAYS DE LA LOIRE	LOIRE-ATLANTIQUE	44	1°40'56" W	47°21'41"	NA	2012-06-12	NA	Barbastella barbastellus	Male	NA	38	NA	NA	NA
GMB1	PAYS DE LA LOIRE	LOIRE-ATLANTIQUE	44	1°40'56" W	47°21'41"	NA	2012-06-19	NA	Barbastella barbastellus	Male	NA	38	NA	NA	NA
GMB1	BRETAGNE	COTES-D'ARMOR	22	2°51'51" W	48°26'28"	NA	2012-06-19	NA	Barbastella barbastellus	Female	NA	39	NA	NA	NA
GMB1	BRETAGNE	MORBIHAN	56	2°48'36" W	47°50'47"	NA	2012-06-22	NA	Barbastella barbastellus	Female	NA	38	NA	NA	NA
GMB1	BRETAGNE	MORBIHAN	56	2°48'36" W	47°50'47"	NA	2012-06-26	NA	Barbastella barbastellus	Female	Adult	38	NA	NA	NA
GMB1	BRETAGNE	MORBIHAN	56	2°48'36" W	47°50'47"	NA	2012-06-26	NA	Barbastella barbastellus	Female	Adult	39	NA	NA	NA
GMB1	BRETAGNE	MORBIHAN	56	2°48'36" W	47°50'47"	NA	2012-06-27	NA	Barbastella barbastellus	Male	NA	38	NA	NA	NA
GMB1	BRETAGNE	ILLE-ET-VILAINE	35	1°38'19" W	48°09'16"	NA	2012-07-11	NA	Barbastella barbastellus	Female	Adult	40	NA	NA	NA
GMB1	BRETAGNE	COTES-D'ARMOR	22	2°51'51" W	48°26'28"	NA	2012-07-18	NA	Barbastella barbastellus	Female	NA	40	NA	NA	NA
GMB1	PAYS DE LA LOIRE	LOIRE-ATLANTIQUE	44	1°40'56" W	47°21'41"	NA	2012-07-20	NA	Barbastella barbastellus	Male	NA	37	NA	NA	NA
GMB1	PAYS DE LA LOIRE	LOIRE-ATLANTIQUE	44	1°40'56" W	47°21'41"	NA	2012-07-20	NA	Barbastella barbastellus	Female	Adult	38	NA	NA	NA
GMB1	PAYS DE LA LOIRE	LOIRE-ATLANTIQUE	44	1°40'56" W	47°21'41"	NA	2012-07-20	NA	Barbastella barbastellus	Male	NA	38	NA	NA	NA
GMB1	PAYS DE LA LOIRE	LOIRE-ATLANTIQUE	44	1°40'56" W	47°21'41"	NA	2012-07-20	NA	Barbastella barbastellus	Male	NA	39	NA	NA	NA
GMB1	PAYS DE LA LOIRE	LOIRE-ATLANTIQUE	44	1°40'56" W	47°21'41"	NA	2012-07-21	NA	Barbastella barbastellus	Female	Adult	39	NA	NA	NA
GMB1	PAYS DE LA LOIRE	LOIRE-ATLANTIQUE	44	1°40'56" W	47°21'41"	NA	2012-07-21	NA	Barbastella barbastellus	Female	NA	36	NA	NA	NA
GMB1	PAYS DE LA LOIRE	LOIRE-ATLANTIQUE	44	1°40'56" W	47°21'41"	NA	2012-07-21	NA	Barbastella barbastellus	Female	Adult	39	NA	NA	NA
GMB1	PAYS DE LA LOIRE	LOIRE-ATLANTIQUE	44	1°40'56" W	47°21'41"	NA	2012-07-21	NA	Barbastella barbastellus	Female	Adult	39	NA	NA	NA
GMB1	PAYS DE LA LOIRE	LOIRE-ATLANTIQUE	44	1°40'56" W	47°21'41"	NA	2012-07-25	NA	Barbastella barbastellus	Male	NA	39	NA	NA	NA
GMB1	PAYS DE LA LOIRE	LOIRE-ATLANTIQUE	44	1°40'56" W	47°21'41"	NA	2012-07-25	NA	Barbastella barbastellus	NA	NA	39	NA	NA	NA
GMB1	PAYS DE LA LOIRE	LOIRE-ATLANTIQUE	44	1°40'56" W	47°21'41"	NA	2012-08-12	NA	Barbastella barbastellus	Male	NA	40	NA	NA	NA
GMB1	BRETAGNE	COTES-D'ARMOR	22	2°51'51" W	48°26'28"	NA	2012-08-22	NA	Barbastella barbastellus	Male	NA	36	NA	NA	NA
GMB1	BRETAGNE	MORBIHAN	56	2°48'36" W	47°50'47"	NA	2012-09-01	NA	Barbastella barbastellus	Male	NA	36	NA	NA	NA
GMB1	BRETAGNE	ILLE-ET-VILAINE	35	1°38'19" W	48°09'16"	NA	2012-09-04	NA	Barbastella barbastellus	Male	NA	39	NA	NA	NA
GMB1	BRETAGNE	ILLE-ET-VILAINE	35	1°38'19" W	48°09'16"	NA	2012-09-04	NA	Barbastella barbastellus	Female	NA	38	NA	NA	NA
GMB1	BRETAGNE	MORBIHAN	56	2°48'36" W	47°50'47"	NA	2012-09-08	NA	Barbastella barbastellus	Male	NA	37	NA	NA	NA
GMB1	PAYS DE LA LOIRE	LOIRE-ATLANTIQUE	44	1°40'56" W	47°21'41"	NA	2012-09-10	NA	Barbastella barbastellus	Female	NA	40	NA	NA	NA
GMB1	PAYS DE LA LOIRE	LOIRE-ATLANTIQUE	44	1°40'56" W	47°21'41"	NA	2012-09-10	NA	Barbastella barbastellus	Male	NA	38	NA	NA	NA
GMB1	PAYS DE LA LOIRE	LOIRE-ATLANTIQUE	44	1°40'56" W	47°21'41"	NA	2012-09-10	NA	Barbastella barbastellus	Male	NA	39	NA	NA	NA
GMB2	BRETAGNE	MORBIHAN	56	2°48'36" W	47°50'47"	NA	2013-06-01	NA	Barbastella barbastellus	Female	Adult	39	NA	NA	NA
GMB2	BRETAGNE	MORBIHAN	56	2°48'36" W	47°50'47"	NA	2013-06-01	NA	Barbastella barbastellus	Female	Adult	38	NA	NA	NA
GMB2	BRETAGNE	ILLE-ET-VILAINE	35	1°38'19" W	48°09'16"	NA	2013-07-01	NA	Barbastella barbastellus	Female	Adult	38	NA	NA	NA
GMB2	PAYS DE LA LOIRE	LOIRE-ATLANTIQUE	44	1°40'56" W	47°21'41"	NA	2013-07-09	NA	Barbastella barbastellus	Male	Adult	36	NA	NA	NA
GMB2	BRETAGNE	ILLE-ET-VILAINE	35	1°38'19" W	48°09'16"	NA	2013-07-10	NA	Barbastella barbastellus	Male	Adult	39	NA	NA	NA
GMB2	BRETAGNE	ILLE-ET-VILAINE	35	1°38'19" W	48°09'16"	NA	2013-07-12	NA	Barbastella barbastellus	Male	Adult	38	NA	NA	NA
GMB2	BRETAGNE	ILLE-ET-VILAINE	35	1°38'19" W	48°09'16"	NA	2013-07-12	NA	Barbastella barbastellus	Female	Adult	39	NA	NA	NA
GMB2	BRETAGNE	COTES-D'ARMOR	22	2°51'51" W	48°26'28"	NA	2013-07-16	NA	Barbastella barbastellus	Female	Adult	38	NA	NA	NA
GMB2	BRETAGNE	MORBIHAN	56	2°48'36" W	47°50'47"	NA	2013-08-06	NA	Barbastella barbastellus	Male	Adult	37	NA	NA	NA
GMB2	BRETAGNE	MORBIHAN	56	2°48'36" W	47°50'47"	NA	2013-08-09	NA	Barbastella barbastellus	Female	Adult	38	NA	NA	NA
GMB2	BRETAGNE	MORBIHAN	56	2°48'36" W	47°50'47"	NA	2013-08-09	NA	Barbastella barbastellus	Female	Adult	39	NA	NA	NA
GMB2	BRETAGNE	COTES-D'ARMOR	22	2°51'51" W	48°26'28"	NA	2013-08-29	NA	Barbastella barbastellus	Female	Adult	38	NA	NA	NA
GMB2	PAYS DE LA LOIRE	LOIRE-ATLANTIQUE	44	1°40'56" W	47°21'41"	NA	2013-10-10	NA	Barbastella barbastellus	Female	Adult	39	NA	NA	NA
GMB2	BRETAGNE	ILLE-ET-VILAINE	35	1°38'19" W	48°09'16"	NA	2014-05-16	NA	Barbastella barbastellus	Male	Adult	38	NA	NA	NA
GMB2	BRETAGNE	ILLE-ET-VILAINE	35	1°38'19" W	48°09'16"	NA	2014-05-16	NA	Barbastella barbastellus	Female	Adult	39	NA	NA	NA
GMB2	PAYS DE LA LOIRE	LOIRE-ATLANTIQUE	44	1°40'56" W	47°21'41"	NA	2014-06-12	NA	Barbastella barbastellus	Male	Adult	37	NA	NA	NA
GMB2	PAYS DE LA LOIRE	LOIRE-ATLANTIQUE	44	1°40'56" W	47°21'41"	NA	2014-06-12	NA	Barbastella barbastellus	Female	Adult	39	NA	NA	NA
GMB2	BRETAGNE	COTES-D'ARMOR	22	2°51'51" W	48°26'28"	NA	2014-06-24	NA	Barbastella barbastellus	Male	Adult	38	NA	NA	NA
GMB2	BRETAGNE	COTES-D'ARMOR	22	2°51'51" W	48°26'28"	NA	2014-06-24	NA	Barbastella barbastellus	Male	Adult	39	NA	NA	NA
GMB2	BRETAGNE	MORBIHAN	56	2°48'36" W	47°50'47"	NA	2014-07-23	NA	Barbastella barbastellus	Female	Adult	38	NA	NA	NA
GMB2	BRETAGNE	MORBIHAN	56	2°48'36" W	47°50'47"	NA	2014-07-23	NA	Barbastella barbastellus	Female	Adult	38	NA	NA	NA
GMB2	BRETAGNE	MORBIHAN	56	2°48'36" W	47°50'47"	NA	2014-07-23	NA	Barbastella barbastellus	Female	Adult	39	NA	NA	NA
GMB2	BRETAGNE	MORBIHAN	56	2°48'36" W	47°50'47"	NA	2014-07-23	NA	Barbastella barbastellus	Female	Adult	40	NA	NA	NA
GMB2	BRETAGNE	COTES-D'ARMOR	22	2°51'51" W	48°26'28"	NA	2014-08-20	NA	Barbastella barbastellus	Male	NA	38	NA	NA	NA
GMB2	BRETAGNE	FINISTERE	29	4°03'32" W	48°15'40"	NA	2014-09-17	NA	Barbastella barbastellus	Male	Adult	36	NA	NA	NA
GMB2	BRETAGNE	ILLE-ET-VILAINE	35	1°38'19" W	48°09'16"	NA	2015-05-30	NA	Barbastella barbastellus	Male	Adult	38	NA	NA	NA
GMB2	BRETAGNE	COTES-D'ARMOR	22	2°51'51" W	48°26'28"	NA	2015-06-19	NA	Barbastella barbastellus	Female	Adult	38	NA	NA	NA
GMB2	BRETAGNE	COTES-D'ARMOR	22	2°51'51" W	48°26'28"	NA	2015-06-19	NA	Barbastella barbastellus	Female	Adult	40	NA	NA	NA
GMB2	BRETAGNE	COTES-D'ARMOR	22	2°51'51" W	48°26'28"	NA	2015-06-19	NA	Barbastella barbastellus	Female	Adult	40	NA	NA	NA
GMB2	BRETAGNE	COTES-D'ARMOR	22	2°51'51" W	48°26'28"	NA	2015-06-20	NA	Barbastella barbastellus	Male	Adult	38	NA	NA	NA
GMB2	BRETAGNE	COTES-D'ARMOR	22	2°51'51" W	48°26'28"	NA	2015-06-20	NA	Barbastella barbastellus	Female	Adult	40	NA	NA	NA
GMB2	PAYS DE LA LOIRE	LOIRE-ATLANTIQUE	44	1°40'56" W	47°21'41"	NA	2015-07-02	NA	Barbastella barbastellus	Male	Adult	36	NA	NA	NA
GMB2	PAYS DE LA LOIRE	LOIRE-ATLANTIQUE	44	1°40'56" W	47°21'41"	NA	2015-07-02	NA	Barbastella barbastellus	Male	Adult	38	NA	NA	NA
GMB2	PAYS DE LA LOIRE	LOIRE-ATLANTIQUE	44	1°40'56" W	47°21'41"	NA	2015-07-02	NA	Barbastella barbastellus	Female	Adult	40	NA	NA	NA
GMB2	BRETAGNE	MORBIHAN	56	2°48'36" W	47°50'47"	NA	2015-07-25	NA	Barbastella barbastellus	Male	Adult	37	NA	NA	NA
GMB2	BRETAGNE	COTES-D'ARMOR	22	2°51'51" W	48°26'28"	NA	2015-08-14	NA	Barbastella barbastellus	Female	Adult	36	NA	NA	NA
GMB2	BRETAGNE	COTES-D'ARMOR	22	2°51'51" W	48°26'28"	NA	2015-08-14	NA	Barbastella barbastellus	Female	Adult	39	NA	NA	NA
GMB2	BRETAGNE	COTES-D'ARMOR	22	2°51'51" W	48°26'28"	NA	2015-08-14	NA	Barbastella barbastellus	Female	Adult	39	NA	NA	NA
GMB2	BRETAGNE	COTES-D'ARMOR	22	2°51'51" W	48°26'28"	NA	2015-08-15	NA	Barbastella barbastellus	Female	Adult	38	NA	NA	NA
GMN	HAUTE-NORMANDIE	SEINE-MARITIME	76	1°01'35" E	49°39'18"	NA	1999-08-20	21:05:00	Barbastella barbastellus	Male	Adult	37	NA	NA	NA
GMN	HAUTE-NORMANDIE	SEINE-MARITIME	76	1°01'35" E	49°39'18"	NA	2000-08-03	22:00:00	Barbastella barbastellus	Male	Adult	38	NA	NA	NA
GMN	HAUTE-NORMANDIE	SEINE-MARITIME	76	1°01'35" E	49°39'18"	NA	2000-08-29	22:16:00	Barbastella barbastellus	Male	Adult	35	NA	NA	NA
GMN	HAUTE-NORMANDIE	SEINE-MARITIME	76	1°01'35" E	49°39'18"	NA	2000-09-10	19:05:00	Barbastella barbastellus	Male	Adult	39	NA	NA	NA
GMN	HAUTE-NORMANDIE	SEINE-MARITIME	76	1°01'35" E	49°39'18"	NA	2000-09-16	19:58:00	Barbastella barbastellus	Male	Adult	38	NA	NA	NA
GMN	HAUTE-NORMANDIE	SEINE-MARITIME	76	1°01'35" E	49°39'18"	NA	2000-09-16	21:10:00	Barbastella barbastellus	Male	Adult	38	NA	NA	NA
GMN	HAUTE-NORMANDIE	SEINE-MARITIME	76	1°01'35" E	49°39'18"	NA	2000-09-16	03:41:00	Barbastella barbastellus	Male	Adult	37	NA	NA	NA
GMN	HAUTE-NORMANDIE	SEINE-MARITIME	76	1°01'35" E	49°39'18"	NA	2000-09-30	20:51:00	Barbastella barbastellus	Male	Adult	38	NA	NA	NA
GMN	BASSE-NORMANDIE	CALVADOS	14	0°21'49"W	49°05'59"	NA	2001-09-24	21:20:00	Barbastella barbastellus	Male	Adult	37	NA	NA	NA
GMN	BASSE-NORMANDIE	CALVADOS	14	0°21'49"W	49°05'59"	NA	2001-09-24	21:20:00	Barbastella barbastellus	Male	Adult	39	NA	NA	NA
GMN	HAUTE-NORMANDIE	SEINE-MARITIME	76	1°01'35" E	49°39'18"	NA	2003-09-13	18:41:00	Barbastella barbastellus	Male	Adult	37	NA	NA	NA
GMN	HAUTE-NORMANDIE	SEINE-MARITIME	76	1°01'35" E	49°39'18"	NA	2003-09-13	18:46:00	Barbastella barbastellus	Male	Adult	38	NA	NA	NA
GMN	HAUTE-NORMANDIE	SEINE-MARITIME	76	1°01'35" E	49°39'18"	NA	2003-09-13	18:55:00	Barbastella barbastellus	Male	Adult	38	NA	NA	NA
GMN	HAUTE-NORMANDIE	SEINE-MARITIME	76	1°01'35" E	49°39'18"	NA	2003-09-13	20:20:00	Barbastella barbastellus	Male	Adult	38	NA	NA	NA
GMN	HAUTE-NORMANDIE	SEINE-MARITIME	76	1°01'35" E	49°39'18"	NA	2003-09-13	19:09:00	Barbastella barbastellus	Female	Adult	37	NA	NA	NA
GMN	HAUTE-NORMANDIE	SEINE-MARITIME	76	1°01'35" E	49°39'18"	NA	2003-09-13	18:55:00	Barbastella barbastellus	Male	Adult	38	NA	NA	NA
GMN	HAUTE-NORMANDIE	SEINE-MARITIME	76	1°01'35" E	49°39'18"	NA	2003-09-13	19:14:00	Barbastella barbastellus	Male	Adult	38	NA	NA	NA
GMN	HAUTE-NORMANDIE	SEINE-MARITIME	76	1°01'35" E	49°39'18"	NA	2003-09-13	20:43:00	Barbastella barbastellus	Female	Adult	38	NA	NA	NA
GMN	BOURGOGNE	YONNE	89	3°33'52" E	47°50'23"	NA	2004-09-05	NA	Barbastella barbastellus	Male	Adult	38	NA	NA	NA
GMN	BOURGOGNE	YONNE	89	3°33'52" E	47°50'23"	NA	2004-09-05	NA	Barbastella barbastellus	Male	Adult	39	NA	NA	NA
GMN	BOURGOGNE	YONNE	89	3°33'52" E	47°50'23"	NA	2004-09-05	NA	Barbastella barbastellus	Female	Adult	39	NA	NA	NA
GMN	BOURGOGNE	YONNE	89	3°33'52" E	47°50'23"	NA	2004-09-05	NA	Barbastella barbastellus	Female	Adult	40	NA	NA	NA
GMN	BOURGOGNE	YONNE	89	3°33'52" E	47°50'23"	NA	2004-09-05	NA	Barbastella barbastellus	Female	Adult	40	NA	NA	NA
GMN	BASSE-NORMANDIE	ORNE	61	0°07'44" E	48°37'25"	NA	2004-09-11	23:00:00	Barbastella barbastellus	Male	Adult	37	NA	NA	NA
GMN	BASSE-NORMANDIE	ORNE	61	0°07'44" E	48°37'25"	NA	2004-09-11	22:45:00	Barbastella barbastellus	Male	Adult	38	NA	NA	NA
GMN	BASSE-NORMANDIE	ORNE	61	0°07'44" E	48°37'25"	NA	2004-09-11	23:00:00	Barbastella barbastellus	Male	Adult	37	NA	NA	NA
GMN	BASSE-NORMANDIE	ORNE	61	0°07'44" E	48°37'25"	NA	2004-09-11	22:45:00	Barbastella barbastellus	Male	Adult	37	NA	NA	NA
GMN	BASSE-NORMANDIE	ORNE	61	0°07'44" E	48°37'25"	NA	2004-09-11	22:45:00	Barbastella barbastellus	Female	Adult	39	NA	NA	NA
GMN	BASSE-NORMANDIE	ORNE	61	0°07'44" E	48°37'25"	NA	2004-09-11	23:45:00	Barbastella barbastellus	Female	Adult	40	NA	NA	NA
GMN	BASSE-NORMANDIE	MANCHE	50	1°19'39" W	49°04'46"	NA	2007-07-19	23:10:00	Barbastella barbastellus	Male	Adult	38	NA	NA	NA
GMN	BASSE-NORMANDIE	MANCHE	50	1°19'39" W	49°04'46"	NA	2007-07-19	23:10:00	Barbastella barbastellus	Female	Adult	39	NA	NA	NA
GMN	BASSE-NORMANDIE	MANCHE	50	1°19'39" W	49°04'46"	NA	2007-07-19	23:45:00	Barbastella barbastellus	Female	Adult	39	NA	NA	NA
GMN	BASSE-NORMANDIE	MANCHE	50	1°19'39" W	49°04'46"	NA	2007-07-19	23:10:00	Barbastella barbastellus	Female	Adult	39	NA	NA	NA
GMN	BASSE-NORMANDIE	MANCHE	50	1°19'39" W	49°04'46"	NA	2007-07-19	00:15:00	Barbastella barbastellus	Female	Adult	39	NA	NA	NA
GMN	BASSE-NORMANDIE	MANCHE	50	1°19'39" W	49°04'46"	NA	2007-07-28	23:50:00	Barbastella barbastellus	Male	Adult	37	NA	NA	NA
GMN	BASSE-NORMANDIE	MANCHE	50	1°19'39" W	49°04'46"	NA	2008-04-30	22:00:00	Barbastella barbastellus	Female	Adult	40	NA	NA	NA
GMN	BOURGOGNE	YONNE	89	3°33'52" E	47°50'23"	NA	2008-05-23	20:00:00	Barbastella barbastellus	Female	Adult	39	NA	NA	NA
GMN	BOURGOGNE	YONNE	89	3°33'52" E	47°50'23"	NA	2008-05-23	20:00:00	Barbastella barbastellus	Female	Adult	38	NA	NA	NA
GMN	BOURGOGNE	YONNE	89	3°33'52" E	47°50'23"	NA	2008-05-23	22:50:00	Barbastella barbastellus	Male	Adult	37	NA	NA	NA
GMN	BOURGOGNE	YONNE	89	3°33'52" E	47°50'23"	NA	2008-05-23	23:00:00	Barbastella barbastellus	Female	Adult	38	NA	NA	NA
GMN	BOURGOGNE	YONNE	89	3°33'52" E	47°50'23"	NA	2008-05-23	22:20:00	Barbastella barbastellus	Female	Adult	40	NA	NA	NA
GMN	BOURGOGNE	COTE-D'OR	21	4°46'20" E	47°25'29"	NA	2008-07-01	21:00:00	Barbastella barbastellus	Female	Adult	41	NA	NA	NA
GMN	BOURGOGNE	COTE-D'OR	21	4°46'20" E	47°25'29"	NA	2008-07-01	22:05:00	Barbastella barbastellus	Female	Adult	38	NA	NA	NA
GMN	BOURGOGNE	COTE-D'OR	21	4°46'20" E	47°25'29"	NA	2008-07-15	20:50:00	Barbastella barbastellus	Male	Adult	39	NA	NA	NA
GMN	BOURGOGNE	COTE-D'OR	21	4°46'20" E	47°25'29"	NA	2008-07-15	20:20:00	Barbastella barbastellus	Male	Adult	39	NA	NA	NA
GMN	BOURGOGNE	COTE-D'OR	21	4°46'20" E	47°25'29"	NA	2008-07-16	20:00:00	Barbastella barbastellus	Female	Adult	41	NA	NA	NA
GMN	BOURGOGNE	COTE-D'OR	21	4°46'20" E	47°25'29"	NA	2008-08-18	21:15:00	Barbastella barbastellus	Male	Adult	37	NA	NA	NA
GMN	BOURGOGNE	COTE-D'OR	21	4°46'20" E	47°25'29"	NA	2008-08-18	21:05:00	Barbastella barbastellus	Male	Adult	37	NA	NA	NA
GMN	BOURGOGNE	COTE-D'OR	21	4°46'20" E	47°25'29"	NA	2008-08-18	21:15:00	Barbastella barbastellus	Male	Adult	39	NA	NA	NA
GMN	BOURGOGNE	COTE-D'OR	21	4°46'20" E	47°25'29"	NA	2008-08-18	22:15:00	Barbastella barbastellus	Male	Adult	39	NA	NA	NA
GMN	BOURGOGNE	COTE-D'OR	21	4°46'20" E	47°25'29"	NA	2008-08-18	21:30:00	Barbastella barbastellus	Male	Adult	38	NA	NA	NA
GMN	BOURGOGNE	COTE-D'OR	21	4°46'20" E	47°25'29"	NA	2008-10-02	19:24:00	Barbastella barbastellus	Male	Adult	39	NA	NA	NA
GMN	BOURGOGNE	COTE-D'OR	21	4°46'20" E	47°25'29"	NA	2008-10-04	17:35:00	Barbastella barbastellus	Male	Adult	38	NA	NA	NA
GMN	BOURGOGNE	COTE-D'OR	21	4°46'20" E	47°25'29"	NA	2008-10-07	20:00:00	Barbastella barbastellus	Male	Adult	38	NA	NA	NA
GMN	BOURGOGNE	COTE-D'OR	21	4°46'20" E	47°25'29"	NA	2008-10-07	21:15:00	Barbastella barbastellus	Female	Adult	38	NA	NA	NA
GMN	BOURGOGNE	COTE-D'OR	21	4°46'20" E	47°25'29"	NA	2009-05-22	22:43:00	Barbastella barbastellus	Male	Adult	39	NA	NA	NA
GMN	BOURGOGNE	SAONE-ET-LOIRE	71	4°32'32" E	46°38'41"	NA	2009-08-05	21:57:00	Barbastella barbastellus	Male	Adult	37	NA	NA	NA
GMN	BOURGOGNE	COTE-D'OR	21	4°46'20" E	47°25'29"	NA	2010-05-20	19:48:00	Barbastella barbastellus	Female	Adult	40	NA	NA	NA
GMN	BOURGOGNE	COTE-D'OR	21	4°46'20" E	47°25'29"	NA	2010-05-23	20:10:00	Barbastella barbastellus	Female	Adult	38	NA	NA	NA
GMN	BOURGOGNE	COTE-D'OR	21	4°46'20" E	47°25'29"	NA	2010-07-08	20:40:00	Barbastella barbastellus	Male	Adult	37	NA	NA	NA
GMN	BOURGOGNE	COTE-D'OR	21	4°46'20" E	47°25'29"	NA	2010-07-08	22:54:00	Barbastella barbastellus	Male	Adult	39	NA	NA	NA
GMN	HAUTE-NORMANDIE	SEINE-MARITIME	76	1°01'35" E	49°39'18"	NA	2010-07-18	20:37:00	Barbastella barbastellus	Male	Adult	38	NA	NA	NA
GMN	HAUTE-NORMANDIE	SEINE-MARITIME	76	1°01'35" E	49°39'18"	NA	2010-07-19	21:20:00	Barbastella barbastellus	Male	Adult	38	NA	NA	NA
GMN	BOURGOGNE	COTE-D'OR	21	4°46'20" E	47°25'29"	NA	2010-07-28	21:13:00	Barbastella barbastellus	Male	Adult	38	NA	NA	NA
GMN	BOURGOGNE	SAONE-ET-LOIRE	71	4°32'32" E	46°38'41"	NA	2010-07-30	20:19:00	Barbastella barbastellus	Female	Adult	40	NA	NA	NA
GMN	BOURGOGNE	SAONE-ET-LOIRE	71	4°32'32" E	46°38'41"	NA	2010-07-30	19:51:00	Barbastella barbastellus	Female	Adult	39	NA	NA	NA
GMN	BOURGOGNE	SAONE-ET-LOIRE	71	4°32'32" E	46°38'41"	NA	2010-07-30	20:19:00	Barbastella barbastellus	Female	Adult	39	NA	NA	NA
GMN	BOURGOGNE	YONNE	89	3°33'52" E	47°50'23"	NA	2010-07-31	20:00:00	Barbastella barbastellus	Female	Adult	39	NA	NA	NA
GMN	BOURGOGNE	YONNE	89	3°33'52" E	47°50'23"	NA	2010-08-07	20:55:00	Barbastella barbastellus	Male	Adult	39	NA	NA	NA
GMN	BOURGOGNE	YONNE	89	3°33'52" E	47°50'23"	NA	2010-08-07	19:36:00	Barbastella barbastellus	Female	Adult	40	NA	NA	NA
GMN	BOURGOGNE	YONNE	89	3°33'52" E	47°50'23"	NA	2010-08-07	21:31:00	Barbastella barbastellus	Male	Adult	38	NA	NA	NA
GMN	BOURGOGNE	COTE-D'OR	21	4°46'20" E	47°25'29"	NA	2010-09-09	19:20:00	Barbastella barbastellus	Male	Adult	40	NA	NA	NA
GMN	BOURGOGNE	COTE-D'OR	21	4°46'20" E	47°25'29"	NA	2010-09-11	20:40:00	Barbastella barbastellus	Male	Adult	39	NA	NA	NA
GMN	BOURGOGNE	COTE-D'OR	21	4°46'20" E	47°25'29"	NA	2010-09-11	20:30:00	Barbastella barbastellus	Male	Adult	39	NA	NA	NA
GMN	HAUTE-NORMANDIE	SEINE-MARITIME	76	1°01'35" E	49°39'18"	NA	2010-09-18	22:42:00	Barbastella barbastellus	Male	Adult	37	NA	NA	NA
GMN	HAUTE-NORMANDIE	SEINE-MARITIME	76	1°01'35" E	49°39'18"	NA	2010-09-18	20:15:00	Barbastella barbastellus	Male	Adult	39	NA	NA	NA
GMN	HAUTE-NORMANDIE	SEINE-MARITIME	76	1°01'35" E	49°39'18"	NA	2010-09-18	21:29:00	Barbastella barbastellus	Male	Adult	39	NA	NA	NA
GMN	HAUTE-NORMANDIE	SEINE-MARITIME	76	1°01'35" E	49°39'18"	NA	2010-09-25	19:45:00	Barbastella barbastellus	Male	Adult	38	NA	NA	NA
GMN	BOURGOGNE	COTE-D'OR	21	4°46'20" E	47°25'29"	NA	2010-09-25	19:17:00	Barbastella barbastellus	Male	Adult	38	NA	NA	NA
GMN	BOURGOGNE	COTE-D'OR	21	4°46'20" E	47°25'29"	NA	2010-10-07	19:48:00	Barbastella barbastellus	Male	Adult	37	NA	NA	NA
GMN	BASSE-NORMANDIE	MANCHE	50	1°19'39" W	49°04'46"	NA	2011-05-14	22:05:00	Barbastella barbastellus	Female	Adult	37	NA	NA	NA
GMN	BASSE-NORMANDIE	MANCHE	50	1°19'39" W	49°04'46"	NA	2011-05-14	22:05:00	Barbastella barbastellus	Female	Adult	41	NA	NA	NA
GMN	BASSE-NORMANDIE	MANCHE	50	1°19'39" W	49°04'46"	NA	2011-05-14	22:05:00	Barbastella barbastellus	Female	Adult	40	NA	NA	NA
GMN	BASSE-NORMANDIE	MANCHE	50	1°19'39" W	49°04'46"	NA	2011-05-17	20:15:00	Barbastella barbastellus	Female	Adult	37	NA	NA	NA
GMN	BASSE-NORMANDIE	MANCHE	50	1°19'39" W	49°04'46"	NA	2011-05-17	20:20:00	Barbastella barbastellus	Female	Adult	38	NA	NA	NA
GMN	BOURGOGNE	COTE-D'OR	21	4°46'20" E	47°25'29"	NA	2011-06-16	01:25:00	Barbastella barbastellus	Male	Adult	39	NA	NA	NA
GMN	HAUTE-NORMANDIE	SEINE-MARITIME	76	1°01'35" E	49°39'18"	NA	2011-06-22	22:35:00	Barbastella barbastellus	Male	Adult	39	NA	NA	NA
GMN	BASSE-NORMANDIE	MANCHE	50	1°19'39" W	49°04'46"	NA	2011-06-25	21:05:00	Barbastella barbastellus	Male	Adult	38	NA	NA	NA
GMN	BASSE-NORMANDIE	MANCHE	50	1°19'39" W	49°04'46"	NA	2011-06-25	00:05:00	Barbastella barbastellus	Female	Adult	38	NA	NA	NA
GMN	BASSE-NORMANDIE	MANCHE	50	1°19'39" W	49°04'46"	NA	2011-06-25	21:25:00	Barbastella barbastellus	Female	Adult	39	NA	NA	NA
GMN	BASSE-NORMANDIE	MANCHE	50	1°19'39" W	49°04'46"	NA	2011-06-26	02:55:00	Barbastella barbastellus	Male	Adult	37	NA	NA	NA
GMN	BASSE-NORMANDIE	MANCHE	50	1°19'39" W	49°04'46"	NA	2011-06-26	02:35:00	Barbastella barbastellus	Female	Adult	39	NA	NA	NA
GMN	BASSE-NORMANDIE	MANCHE	50	1°19'39" W	49°04'46"	NA	2011-06-26	01:30:00	Barbastella barbastellus	Female	Adult	39	NA	NA	NA
GMN	BASSE-NORMANDIE	MANCHE	50	1°19'39" W	49°04'46"	NA	2011-06-29	01:00:00	Barbastella barbastellus	Female	Adult	38	NA	NA	NA
GMN	BASSE-NORMANDIE	MANCHE	50	1°19'39" W	49°04'46"	NA	2011-07-04	02:13:00	Barbastella barbastellus	Female	Adult	38	NA	NA	NA
GMN	BASSE-NORMANDIE	ORNE	61	0°07'44" E	48°37'25"	NA	2011-07-27	21:42:00	Barbastella barbastellus	Male	Adult	37	NA	NA	NA
GMN	BASSE-NORMANDIE	ORNE	61	0°07'44" E	48°37'25"	NA	2011-07-27	21:25:00	Barbastella barbastellus	Male	Adult	37	NA	NA	NA
GMN	BASSE-NORMANDIE	ORNE	61	0°07'44" E	48°37'25"	NA	2011-07-27	20:48:00	Barbastella barbastellus	Male	Adult	38	NA	NA	NA
GMN	BASSE-NORMANDIE	ORNE	61	0°07'44" E	48°37'25"	NA	2011-07-27	20:20:00	Barbastella barbastellus	Male	Adult	39	NA	NA	NA
GMN	BASSE-NORMANDIE	MANCHE	50	1°19'39" W	49°04'46"	NA	2011-08-02	23:00:00	Barbastella barbastellus	Male	Adult	38	NA	NA	NA
GMN	BASSE-NORMANDIE	MANCHE	50	1°19'39" W	49°04'46"	NA	2011-08-02	23:30:00	Barbastella barbastellus	Male	Adult	39	NA	NA	NA
GMN	BASSE-NORMANDIE	MANCHE	50	1°19'39" W	49°04'46"	NA	2011-08-08	NA	Barbastella barbastellus	Female	Adult	37	NA	NA	NA
GMN	BASSE-NORMANDIE	MANCHE	50	1°19'39" W	49°04'46"	NA	2011-08-08	NA	Barbastella barbastellus	Female	Adult	38	NA	NA	NA
GMN	BASSE-NORMANDIE	MANCHE	50	1°19'39" W	49°04'46"	NA	2011-08-08	NA	Barbastella barbastellus	Female	Adult	39	NA	NA	NA
GMN	BASSE-NORMANDIE	MANCHE	50	1°19'39" W	49°04'46"	NA	2011-08-08	NA	Barbastella barbastellus	Female	Adult	38	NA	NA	NA
GMN	BASSE-NORMANDIE	MANCHE	50	1°19'39" W	49°04'46"	NA	2011-08-08	NA	Barbastella barbastellus	Female	Adult	39	NA	NA	NA
GMN	BASSE-NORMANDIE	MANCHE	50	1°19'39" W	49°04'46"	NA	2011-08-08	NA	Barbastella barbastellus	Female	Adult	38	NA	NA	NA
GMN	BASSE-NORMANDIE	MANCHE	50	1°19'39" W	49°04'46"	NA	2011-08-08	NA	Barbastella barbastellus	Female	Adult	38	NA	NA	NA
GMN	BASSE-NORMANDIE	MANCHE	50	1°19'39" W	49°04'46"	NA	2011-08-08	NA	Barbastella barbastellus	Female	Adult	39	NA	NA	NA
GMN	BASSE-NORMANDIE	MANCHE	50	1°19'39" W	49°04'46"	NA	2011-08-08	NA	Barbastella barbastellus	Female	Adult	39	NA	NA	NA
GMN	BASSE-NORMANDIE	MANCHE	50	1°19'39" W	49°04'46"	NA	2011-08-08	NA	Barbastella barbastellus	Female	Adult	39	NA	NA	NA
GMN	BASSE-NORMANDIE	MANCHE	50	1°19'39" W	49°04'46"	NA	2011-08-13	00:15:00	Barbastella barbastellus	Male	Adult	36	NA	NA	NA
GMN	BASSE-NORMANDIE	MANCHE	50	1°19'39" W	49°04'46"	NA	2011-08-14	NA	Barbastella barbastellus	Female	Adult	37	NA	NA	NA
GMN	BASSE-NORMANDIE	MANCHE	50	1°19'39" W	49°04'46"	NA	2011-08-14	NA	Barbastella barbastellus	Female	Adult	38	NA	NA	NA
GMN	BASSE-NORMANDIE	MANCHE	50	1°19'39" W	49°04'46"	NA	2011-08-14	NA	Barbastella barbastellus	Female	Adult	40	NA	NA	NA
GMN	BASSE-NORMANDIE	MANCHE	50	1°19'39" W	49°04'46"	NA	2011-08-14	NA	Barbastella barbastellus	Female	Adult	38	NA	NA	NA
GMN	BASSE-NORMANDIE	MANCHE	50	1°19'39" W	49°04'46"	NA	2011-08-14	NA	Barbastella barbastellus	Female	Adult	39	NA	NA	NA
GMN	BASSE-NORMANDIE	MANCHE	50	1°19'39" W	49°04'46"	NA	2011-08-24	20:45:00	Barbastella barbastellus	Female	Adult	39	NA	NA	NA
GMN	BASSE-NORMANDIE	CALVADOS	14	0°21'49"W	49°05'59"	NA	2011-09-20	NA	Barbastella barbastellus	Male	Adult	37	NA	NA	NA
GMN	BASSE-NORMANDIE	CALVADOS	14	0°21'49"W	49°05'59"	NA	2011-09-20	NA	Barbastella barbastellus	Male	Adult	38	NA	NA	NA
GMN	BASSE-NORMANDIE	CALVADOS	14	0°21'49"W	49°05'59"	NA	2011-09-20	NA	Barbastella barbastellus	Male	Adult	38	NA	NA	NA
GMN	BASSE-NORMANDIE	CALVADOS	14	0°21'49"W	49°05'59"	NA	2011-09-20	NA	Barbastella barbastellus	Female	Adult	38	NA	NA	NA
GMN	BASSE-NORMANDIE	ORNE	61	0°07'44" E	48°37'25"	NA	2012-05-13	NA	Barbastella barbastellus	Female	Adult	39	NA	NA	NA
GMN	BASSE-NORMANDIE	ORNE	61	0°07'44" E	48°37'25"	NA	2012-05-13	NA	Barbastella barbastellus	Female	Adult	40	NA	NA	NA
GMN	BASSE-NORMANDIE	ORNE	61	0°07'44" E	48°37'25"	NA	2012-05-16	22:15:00	Barbastella barbastellus	Female	Adult	39	NA	NA	NA
[truncated: 61,807 more rows]

## Sheet: metadata
ORIGINE	Person or organization that provided the data
REGION	French region (old classification)
DEPARTEMENT	French county
DEPARTEMENT2	French county ID
LONG	Longitude of the cntre of the county (deg min sec)
LAT	Latitude of the centre of the county (deg min sec)
ALTITUDE	Altitude of the sampling location (m a.s.l.)
DATE	Date of sampling
HOUR	Hour of sampling
TAXON	Scientific name of the bat species
SEX	Sex of the individual
AGE	Age of the individual
FA	Forearm length (mm)
D3	Third digit (mm)
D5	Fifth digit (mm)
BODYMASS	Body mass (g)
